# Supplementary material for: Diffusion and distal linkages govern interchromosomal dynamics during meiotic prophase
Source: Proc Natl Acad Sci U S A. 2022 Mar 18;119(12):e2115883119. doi: 10.1073/pnas.2115883119 (PMC8944930; doi:10.1073/pnas.2115883119)
Supplement: Supplementary File [file pnas.2115883119.sd01.csv]

locus	genotype	exp.rep	meiosis	cell	tp.n	tp.s	X1	Y1	Z1	X2	Y2	Z2	observation	desk
HET5	WT	2	t0	1	1	0	1.6	2.4	3.1	2.1	1.5	3.1	Okay	HET5_WT_2_t0
HET5	WT	2	t0	1	2	30	1.9	1.5	3.1	1.9	2.5	3.1	Okay	HET5_WT_2_t0
HET5	WT	2	t0	1	3	60	2	1.8	3	1.5	2.5	3.4	Okay	HET5_WT_2_t0
HET5	WT	2	t0	1	4	90	2.1	1.9	3	1.4	2.2	3.4	Okay	HET5_WT_2_t0
HET5	WT	2	t0	1	5	120	2.2	1.8	3	1.5	2.4	3.4	Okay	HET5_WT_2_t0
HET5	WT	2	t0	1	6	150	2.1	2.1	3.2	2.1	2	3.7	Okay	HET5_WT_2_t0
HET5	WT	2	t0	1	7	180	2.1	1.8	3.2	2.4	2.3	3.5	Okay	HET5_WT_2_t0
HET5	WT	2	t0	1	8	210	2.3	1.7	3.2	2.1	2.4	3.5	Okay	HET5_WT_2_t0
HET5	WT	2	t0	1	9	240	2.3	1.7	3.1	2	2.2	3.5	Okay	HET5_WT_2_t0
HET5	WT	2	t0	1	10	270	2.5	1.8	3.3	2.6	2.1	3.8	Okay	HET5_WT_2_t0
HET5	WT	2	t0	1	11	300	2.6	2	3.2	2.8	2	3.7	Okay	HET5_WT_2_t0
HET5	WT	2	t0	1	12	330	2.8	1.8	2.9	2.9	2.2	3.5	Okay	HET5_WT_2_t0
HET5	WT	2	t0	1	13	360	2.9	1.5	3	2.6	2.3	3.5	Okay	HET5_WT_2_t0
HET5	WT	2	t0	1	14	390	3	1.5	3	2.9	2.3	3.5	Okay	HET5_WT_2_t0
HET5	WT	2	t0	1	15	420	2.8	1.7	3.1	2.9	2.2	3.4	Okay	HET5_WT_2_t0
HET5	WT	2	t0	1	16	450	NA	NA	NA	NA	NA	NA	Okay	HET5_WT_2_t0
HET5	WT	2	t0	1	17	480	2.6	1.7	2.9	2.7	2.1	3.2	Okay	HET5_WT_2_t0
HET5	WT	2	t0	1	18	510	2.4	1.6	2.9	2.6	1.9	3	Okay	HET5_WT_2_t0
HET5	WT	2	t0	1	19	540	2.5	1.6	3.1	2.6	2.1	3.1	Okay	HET5_WT_2_t0
HET5	WT	2	t0	1	20	570	2.6	1.6	3	2	2.2	3.4	Okay	HET5_WT_2_t0
HET5	WT	2	t0	1	21	600	2.7	1.3	3.1	2	2.1	3.4	Okay	HET5_WT_2_t0
HET5	WT	2	t0	1	22	630	2.7	1.7	3.3	1.9	2.2	3.4	Okay	HET5_WT_2_t0
HET5	WT	2	t0	1	23	660	2.7	1.5	3	2.3	2.5	3.3	Okay	HET5_WT_2_t0
HET5	WT	2	t0	1	24	690	2.8	1.7	2.9	2	2.4	3.1	Okay	HET5_WT_2_t0
HET5	WT	2	t0	1	25	720	2.5	1.9	2.9	2.1	2.5	3.3	Okay	HET5_WT_2_t0
HET5	WT	2	t0	1	26	750	2.3	2	2.8	1.7	2.4	2.9	Okay	HET5_WT_2_t0
HET5	WT	2	t0	1	27	780	2.5	1.9	2.8	2	2.1	3.2	Okay	HET5_WT_2_t0
HET5	WT	2	t0	1	28	810	2.3	2.1	3	1.7	1.9	3.2	Okay	HET5_WT_2_t0
HET5	WT	2	t0	1	29	840	2.4	2.2	3.2	1.4	1.4	3.4	Okay	HET5_WT_2_t0
HET5	WT	2	t0	1	30	870	2.5	2	3.1	1.7	1.6	3.4	Okay	HET5_WT_2_t0
HET5	WT	2	t0	1	31	900	2.1	1.9	3.4	1.9	1.5	3.5	Okay	HET5_WT_2_t0
HET5	WT	2	t0	1	32	930	1.4	1.4	3.3	2.1	2	3.4	Okay	HET5_WT_2_t0
HET5	WT	2	t0	1	33	960	1.8	1.5	3.5	2	1.9	3.5	Okay	HET5_WT_2_t0
HET5	WT	2	t0	1	34	990	1.9	1.5	3.2	2.1	1.9	3.6	Okay	HET5_WT_2_t0
HET5	WT	2	t0	1	35	1020	1.6	1.8	3.2	2.5	2.1	3.5	Okay	HET5_WT_2_t0
HET5	WT	2	t0	1	36	1050	1.2	1.3	3.4	1.9	2	3.5	Okay	HET5_WT_2_t0
HET5	WT	2	t0	1	37	1080	1.4	1.8	3.4	2.2	1.8	3.6	Okay	HET5_WT_2_t0
HET5	WT	2	t0	1	38	1110	1.3	1.7	3.4	2.1	1.8	3.6	Okay	HET5_WT_2_t0
HET5	WT	2	t0	1	39	1140	1.4	2	3.5	2.4	1.7	3.5	Okay	HET5_WT_2_t0
HET5	WT	2	t0	1	40	1170	3.2	1.8	3	2.1	1.5	3.1	Okay	HET5_WT_2_t0
HET5	WT	2	t0	1	41	1200	2.7	1.2	2.6	3.1	1.6	3	Okay	HET5_WT_2_t0
HET5	WT	2	t0	1	42	1230	2.8	1.2	2.7	2.8	1.7	3.1	Okay	HET5_WT_2_t0
HET5	WT	2	t0	1	43	1260	2.9	1.1	2.7	3.5	1.5	3.2	Okay	HET5_WT_2_t0
HET5	WT	2	t0	1	44	1290	2.8	1.1	2.9	2.9	2.3	3.2	Okay	HET5_WT_2_t0
HET5	WT	2	t0	1	45	1320	2.7	2.2	2.9	2.6	1.4	3.1	Okay	HET5_WT_2_t0
HET5	WT	2	t0	1	46	1350	2.6	2.1	2.7	2.5	1.5	3.1	Okay	HET5_WT_2_t0
HET5	WT	2	t0	1	47	1380	2.8	2.1	2.8	2.1	1.6	3.1	Okay	HET5_WT_2_t0
HET5	WT	2	t0	1	48	1410	2.6	2.5	3	1.8	1.6	3.1	Okay	HET5_WT_2_t0
HET5	WT	2	t0	1	49	1440	1.7	1.9	3.1	2.6	2.4	3.1	Okay	HET5_WT_2_t0
HET5	WT	2	t0	1	50	1470	1.7	1.6	2.8	2.1	2.5	3.3	Okay	HET5_WT_2_t0
HET5	WT	2	t0	7	1	0	1.9	2.7	3.3	1.7	2.8	3.8	Okay	HET5_WT_2_t0
HET5	WT	2	t0	7	2	30	1.9	2.5	3.1	1.5	2.5	3.8	Okay	HET5_WT_2_t0
HET5	WT	2	t0	7	3	60	1.8	2.4	3.1	1.6	2.8	3.8	Okay	HET5_WT_2_t0
HET5	WT	2	t0	7	4	90	2.4	2.2	3.2	1.7	2.2	3.9	Okay	HET5_WT_2_t0
HET5	WT	2	t0	7	5	120	2.2	1.7	3.2	1.4	2.4	3.5	Okay	HET5_WT_2_t0
HET5	WT	2	t0	7	6	150	2.1	1.8	3	1.2	2.3	3.1	Okay	HET5_WT_2_t0
HET5	WT	2	t0	7	7	180	1.8	2.1	3.3	1.9	3	3.7	Okay	HET5_WT_2_t0
HET5	WT	2	t0	7	8	210	1.9	2.3	3.2	1.9	3.2	3.4	Okay	HET5_WT_2_t0
HET5	WT	2	t0	7	9	240	2	2.4	3.3	2	2.9	3.7	Okay	HET5_WT_2_t0
HET5	WT	2	t0	7	10	270	1.8	2.4	3.1	1.6	2.3	3.9	Okay	HET5_WT_2_t0
HET5	WT	2	t0	7	11	300	1.9	2.3	3.3	2	2.9	3.8	Okay	HET5_WT_2_t0
HET5	WT	2	t0	7	12	330	2.1	2.1	3.3	2.1	2.7	3.8	Okay	HET5_WT_2_t0
HET5	WT	2	t0	7	13	360	2	2.3	3.3	1.9	3.1	3.7	Okay	HET5_WT_2_t0
HET5	WT	2	t0	7	14	390	2.4	2.6	3.2	1.8	2.8	3.6	Okay	HET5_WT_2_t0
HET5	WT	2	t0	7	15	420	2.3	2.6	3.2	2.1	2.8	3.8	Okay	HET5_WT_2_t0
HET5	WT	2	t0	7	16	450	2.7	2.2	3.4	2.2	3.1	3.8	Okay	HET5_WT_2_t0
HET5	WT	2	t0	7	17	480	2.7	2.4	3.5	2	3	3.8	Okay	HET5_WT_2_t0
HET5	WT	2	t0	7	18	510	2.9	2.5	3.7	1.9	3.1	3.8	Okay	HET5_WT_2_t0
HET5	WT	2	t0	7	19	540	1.4	2.7	3.4	2.1	1.9	3.6	Okay	HET5_WT_2_t0
HET5	WT	2	t0	7	20	570	1.9	1.7	3.2	1.3	2.6	3.5	Okay	HET5_WT_2_t0
HET5	WT	2	t0	7	21	600	2.2	2.2	3.1	1.6	2.3	3.8	Okay	HET5_WT_2_t0
HET5	WT	2	t0	7	22	630	2.2	2.3	3	1.6	1.7	3.6	Okay	HET5_WT_2_t0
HET5	WT	2	t0	7	23	660	1.9	2.6	3.3	2.2	2.2	3.8	Okay	HET5_WT_2_t0
HET5	WT	2	t0	7	24	690	1.8	2	3.2	2	2.4	3.7	Okay	HET5_WT_2_t0
HET5	WT	2	t0	7	25	720	1.9	2.3	3.1	1.9	2.4	3.8	Okay	HET5_WT_2_t0
HET5	WT	2	t0	7	26	750	2.3	2.2	3.4	2.4	3	4.1	Okay	HET5_WT_2_t0
HET5	WT	2	t0	7	27	780	2	2.1	3.4	2.6	2.8	3.9	Okay	HET5_WT_2_t0
HET5	WT	2	t0	7	28	810	2.1	2	3.3	2.2	2.4	3.9	Okay	HET5_WT_2_t0
HET5	WT	2	t0	7	29	840	2.6	2.1	3.5	2.7	2.4	4	Okay	HET5_WT_2_t0
HET5	WT	2	t0	7	30	870	2.8	2.2	3.6	2.4	2.9	4.1	Okay	HET5_WT_2_t0
HET5	WT	2	t0	7	31	900	2.5	2.5	3.4	2.2	2.9	4	Okay	HET5_WT_2_t0
HET5	WT	2	t0	7	32	930	2.8	2.9	3.3	2.3	2.3	3.9	Okay	HET5_WT_2_t0
HET5	WT	2	t0	7	33	960	2.5	3	3.3	1.9	2.3	3.5	Okay	HET5_WT_2_t0
HET5	WT	2	t0	7	34	990	2.6	2.4	3.3	2.2	1.7	3.7	Okay	HET5_WT_2_t0
HET5	WT	2	t0	7	35	1020	2.7	2.5	3.4	2.8	1.9	3.9	Okay	HET5_WT_2_t0
HET5	WT	2	t0	7	36	1050	2.5	2.8	3.5	2.7	1.6	3.7	Okay	HET5_WT_2_t0
HET5	WT	2	t0	7	37	1080	2.5	2.8	3.5	2.3	1.6	3.8	Okay	HET5_WT_2_t0
HET5	WT	2	t0	7	38	1110	2.5	2.6	3.7	3.2	1.6	3.9	Okay	HET5_WT_2_t0
HET5	WT	2	t0	7	39	1140	2.5	2.6	3.7	2.9	1.5	3.8	Okay	HET5_WT_2_t0
HET5	WT	2	t0	7	40	1170	3	1.5	3.5	2.4	2.3	3.8	Okay	HET5_WT_2_t0
HET5	WT	2	t0	7	41	1200	2.2	2.2	3.5	2.9	1.3	3.5	Okay	HET5_WT_2_t0
HET5	WT	2	t0	7	42	1230	2.2	2.4	3.5	2.8	1.6	3.6	Okay	HET5_WT_2_t0
HET5	WT	2	t0	7	43	1260	2.2	2.2	3.1	2.4	2.8	3.3	Okay	HET5_WT_2_t0
HET5	WT	2	t0	7	44	1290	3.3	2.1	3.5	3	3.1	3.6	Okay	HET5_WT_2_t0
HET5	WT	2	t0	7	45	1320	3.3	2.3	3.4	3	3.1	3.6	Okay	HET5_WT_2_t0
HET5	WT	2	t0	7	46	1350	3.2	2.2	3.4	3	2.8	3.8	Okay	HET5_WT_2_t0
HET5	WT	2	t0	7	47	1380	2.9	2.3	3.2	3	3.3	3.5	Okay	HET5_WT_2_t0
HET5	WT	2	t0	7	48	1410	2.9	2.2	3.5	2.4	3.2	3.8	Okay	HET5_WT_2_t0
HET5	WT	2	t0	7	49	1440	2.4	1.9	3.5	2.5	3.2	3.5	Okay	HET5_WT_2_t0
HET5	WT	2	t0	7	50	1470	2.9	1.8	3.5	2.9	3	3.5	Okay	HET5_WT_2_t0
HET5	WT	2	t0	8	1	0	2	2.1	3.3	2.5	2.1	3.7	Okay	HET5_WT_2_t0
HET5	WT	2	t0	8	2	30	2.3	2.1	3.2	2.5	2	3.6	Okay	HET5_WT_2_t0
HET5	WT	2	t0	8	3	60	2.3	2.3	3.3	2.5	2	3.7	Okay	HET5_WT_2_t0
HET5	WT	2	t0	8	4	90	2.2	2.4	3.4	2.4	2.1	3.7	Okay	HET5_WT_2_t0
HET5	WT	2	t0	8	5	120	2.2	2.2	3.5	2.5	2	3.7	Okay	HET5_WT_2_t0
HET5	WT	2	t0	8	6	150	2.2	2	3.4	2.2	1.7	3.7	Okay	HET5_WT_2_t0
HET5	WT	2	t0	8	7	180	2	1.9	3.3	2.1	1.5	3.9	Okay	HET5_WT_2_t0
HET5	WT	2	t0	8	8	210	1.9	2.3	3.3	2.4	1.7	3.9	Okay	HET5_WT_2_t0
HET5	WT	2	t0	8	9	240	1.7	2	3.3	2.4	1.7	3.8	Okay	HET5_WT_2_t0
HET5	WT	2	t0	8	10	270	2	2.1	3.3	2.1	1.6	4	Okay	HET5_WT_2_t0
HET5	WT	2	t0	8	11	300	2.1	2.1	3.4	2.2	1.6	3.9	Okay	HET5_WT_2_t0
HET5	WT	2	t0	8	12	330	2.2	2.4	3.4	2.4	1.4	3.6	Okay	HET5_WT_2_t0
HET5	WT	2	t0	8	13	360	2.2	2.4	3.4	2.5	1.5	3.6	Okay	HET5_WT_2_t0
HET5	WT	2	t0	8	14	390	2.5	1.7	3.4	2.3	2.4	3.5	Okay	HET5_WT_2_t0
HET5	WT	2	t0	8	15	420	2.4	2.5	3.5	2.6	1.7	3.6	Okay	HET5_WT_2_t0
HET5	WT	2	t0	8	16	450	2.4	2.5	3.5	2.8	1.7	3.7	Okay	HET5_WT_2_t0
HET5	WT	2	t0	8	17	480	2.3	2.6	3.5	2.6	1.7	4	Okay	HET5_WT_2_t0
HET5	WT	2	t0	8	18	510	2.3	2.6	3.5	2.6	1.6	3.7	Okay	HET5_WT_2_t0
HET5	WT	2	t0	8	19	540	2.2	2.5	3.6	2.5	1.5	3.9	Okay	HET5_WT_2_t0
HET5	WT	2	t0	8	20	570	2.7	1.9	3.6	2	2.1	3.7	Okay	HET5_WT_2_t0
HET5	WT	2	t0	8	21	600	2	2.3	3.4	2.7	1.9	3.8	Okay	HET5_WT_2_t0
HET5	WT	2	t0	8	22	630	1.8	2.2	3.6	2.9	2.2	3.6	Okay	HET5_WT_2_t0
HET5	WT	2	t0	8	23	660	2.2	2.1	3.5	1.7	2.1	3.7	Okay	HET5_WT_2_t0
HET5	WT	2	t0	8	24	690	2.4	2	3.7	1.8	2.1	3.8	Okay	HET5_WT_2_t0
HET5	WT	2	t0	8	25	720	2.3	2	3.4	1.8	1.7	3.6	Okay	HET5_WT_2_t0
HET5	WT	2	t0	8	26	750	1.6	1.7	3.5	2.5	2	3.6	Okay	HET5_WT_2_t0
HET5	WT	2	t0	8	27	780	1.7	1.7	3.6	2.3	2	3.7	Okay	HET5_WT_2_t0
HET5	WT	2	t0	8	28	810	2.3	2.2	3.4	1.7	1.8	3.5	Okay	HET5_WT_2_t0
HET5	WT	2	t0	8	29	840	1.7	2	3.5	2.6	2.1	3.6	Okay	HET5_WT_2_t0
HET5	WT	2	t0	8	30	870	2.6	1.8	3.5	1.6	1.9	3.7	Okay	HET5_WT_2_t0
HET5	WT	2	t0	8	31	900	2.2	2.2	3.3	2	1.4	3.7	Okay	HET5_WT_2_t0
HET5	WT	2	t0	8	32	930	2.3	2.2	3.2	1.7	1.7	3.5	Okay	HET5_WT_2_t0
HET5	WT	2	t0	8	33	960	2.8	2.3	3.3	2	2.1	3.6	Okay	HET5_WT_2_t0
HET5	WT	2	t0	8	34	990	2.6	2.3	3.4	1.9	2.1	3.7	Okay	HET5_WT_2_t0
HET5	WT	2	t0	8	35	1020	2.7	2.1	3.5	1.9	2	3.7	Okay	HET5_WT_2_t0
HET5	WT	2	t0	8	36	1050	2.9	2.2	3.4	1.9	2	3.6	Okay	HET5_WT_2_t0
HET5	WT	2	t0	8	37	1080	2.6	2.1	3.3	1.9	1.5	3.8	Okay	HET5_WT_2_t0
HET5	WT	2	t0	8	38	1110	2.7	2.1	3.2	2	1.8	3.8	Okay	HET5_WT_2_t0
HET5	WT	2	t0	8	39	1140	2.7	2.2	3.3	1.9	1.6	3.9	Okay	HET5_WT_2_t0
HET5	WT	2	t0	8	40	1170	2.7	2.2	3.2	1.9	1.4	3.9	Okay	HET5_WT_2_t0
HET5	WT	2	t0	8	41	1200	2.4	1.5	3.2	2.1	1.7	3.9	Okay	HET5_WT_2_t0
HET5	WT	2	t0	8	42	1230	2.5	1.5	3.3	2.1	1.7	3.8	Okay	HET5_WT_2_t0
HET5	WT	2	t0	8	43	1260	2.6	1.7	3.2	1.9	1.5	3.7	Okay	HET5_WT_2_t0
HET5	WT	2	t0	8	44	1290	2.3	1.4	3.3	2	1.5	3.9	Okay	HET5_WT_2_t0
HET5	WT	2	t0	8	45	1320	2.3	1.7	3.3	2.1	1.3	3.9	Okay	HET5_WT_2_t0
HET5	WT	2	t0	8	46	1350	3.3	2.1	3.4	2	1.4	3.8	Okay	HET5_WT_2_t0
HET5	WT	2	t0	8	47	1380	2.7	2.2	3.4	2.1	1.4	3.8	Okay	HET5_WT_2_t0
HET5	WT	2	t0	8	48	1410	2.4	2.1	3.2	2.1	1.7	3.9	Okay	HET5_WT_2_t0
HET5	WT	2	t0	8	49	1440	2.8	1.8	3.3	1.7	1.7	3.6	Okay	HET5_WT_2_t0
HET5	WT	2	t0	8	50	1470	3.1	2.1	3.3	1.9	1.7	3.5	Okay	HET5_WT_2_t0
HET5	WT	2	t0	10	1	0	1.4	1.9	3.1	NA	NA	NA	Okay	HET5_WT_2_t0
HET5	WT	2	t0	10	2	30	1.5	2.2	3.1	NA	NA	NA	Okay	HET5_WT_2_t0
HET5	WT	2	t0	10	3	60	1.5	2	3.2	NA	NA	NA	Okay	HET5_WT_2_t0
HET5	WT	2	t0	10	4	90	1.7	2	3.1	2	2.3	3.1	Okay	HET5_WT_2_t0
HET5	WT	2	t0	10	5	120	1.8	2.1	3	2.1	2.5	3	Okay	HET5_WT_2_t0
HET5	WT	2	t0	10	6	150	1.9	2.6	3.1	1.7	2.4	3.2	Okay	HET5_WT_2_t0
HET5	WT	2	t0	10	7	180	2.1	2.7	3.1	NA	NA	NA	Okay	HET5_WT_2_t0
HET5	WT	2	t0	10	8	210	2	2.4	3.1	2.2	2.6	3.1	Okay	HET5_WT_2_t0
HET5	WT	2	t0	10	9	240	2.4	2.7	2.9	1.8	2.4	3	Okay	HET5_WT_2_t0
HET5	WT	2	t0	10	10	270	2.2	2.5	2.9	1.4	2.2	3.3	Okay	HET5_WT_2_t0
HET5	WT	2	t0	10	11	300	2.6	2.6	3	1.8	2.3	3.1	Okay	HET5_WT_2_t0
HET5	WT	2	t0	10	12	330	1.8	2.5	3	2.4	2.7	3	Okay	HET5_WT_2_t0
HET5	WT	2	t0	10	13	360	2.3	2.6	3	1.7	2.4	3.1	Okay	HET5_WT_2_t0
HET5	WT	2	t0	10	14	390	2.3	2.4	2.9	1.5	2.4	3	Okay	HET5_WT_2_t0
HET5	WT	2	t0	10	15	420	2.4	2.4	2.9	1.6	2.2	3.1	Okay	HET5_WT_2_t0
HET5	WT	2	t0	10	16	450	1.7	2.2	3.1	2.2	2.6	3.1	Okay	HET5_WT_2_t0
HET5	WT	2	t0	10	17	480	1.8	2.2	3	1.5	2.3	3.2	Okay	HET5_WT_2_t0
HET5	WT	2	t0	10	18	510	1.6	2.2	3.1	NA	NA	NA	Okay	HET5_WT_2_t0
HET5	WT	2	t0	10	19	540	1.7	2.3	3.1	1.9	2.7	3.2	Okay	HET5_WT_2_t0
HET5	WT	2	t0	10	20	570	1.5	2.2	3.2	1.9	2.6	3.3	Okay	HET5_WT_2_t0
HET5	WT	2	t0	10	21	600	1.5	2.3	3.3	2.2	2.7	3.5	Okay	HET5_WT_2_t0
HET5	WT	2	t0	10	22	630	1.1	2	3.3	2.1	2.6	3.4	Okay	HET5_WT_2_t0
HET5	WT	2	t0	10	23	660	1	2	3.3	1.9	2.5	3.6	Okay	HET5_WT_2_t0
HET5	WT	2	t0	10	24	690	1.2	1.6	3.2	1.9	2.4	3.4	Okay	HET5_WT_2_t0
HET5	WT	2	t0	10	25	720	1.4	2	3.3	1.9	2.6	3.3	Okay	HET5_WT_2_t0
HET5	WT	2	t0	10	26	750	1.8	2.8	3.3	1.4	2.2	3.4	Okay	HET5_WT_2_t0
HET5	WT	2	t0	10	27	780	1.8	2.7	3.2	1.6	2.1	3.3	Okay	HET5_WT_2_t0
HET5	WT	2	t0	10	28	810	1.8	2.6	3.2	NA	NA	NA	Okay	HET5_WT_2_t0
HET5	WT	2	t0	10	29	840	1.8	2.7	3.1	1.3	1.9	3.5	Okay	HET5_WT_2_t0
HET5	WT	2	t0	10	30	870	1.8	2.5	3	1.5	2.2	3.3	Okay	HET5_WT_2_t0
HET5	WT	2	t0	10	31	900	1.7	2.7	3	1.5	2.2	3.3	Okay	HET5_WT_2_t0
HET5	WT	2	t0	10	32	930	1.8	2.4	2.9	1.5	2	3.2	Okay	HET5_WT_2_t0
HET5	WT	2	t0	10	33	960	1.8	2.5	3.1	1.5	2.1	3.2	Okay	HET5_WT_2_t0
HET5	WT	2	t0	10	34	990	1.8	2.5	3.1	1.3	1.9	3.3	Okay	HET5_WT_2_t0
HET5	WT	2	t0	10	35	1020	1.5	2.1	3.2	NA	NA	NA	Okay	HET5_WT_2_t0
HET5	WT	2	t0	10	36	1050	1.6	2	3.3	NA	NA	NA	Okay	HET5_WT_2_t0
HET5	WT	2	t0	10	37	1080	1.6	2.2	3.2	NA	NA	NA	Okay	HET5_WT_2_t0
HET5	WT	2	t0	10	38	1110	1.5	2.3	3.3	NA	NA	NA	Okay	HET5_WT_2_t0
HET5	WT	2	t0	10	39	1140	1.7	2.2	3.1	NA	NA	NA	Okay	HET5_WT_2_t0
HET5	WT	2	t0	10	40	1170	1.6	2.2	3.2	NA	NA	NA	Okay	HET5_WT_2_t0
HET5	WT	2	t0	10	41	1200	1.7	2.1	3.1	NA	NA	NA	Okay	HET5_WT_2_t0
HET5	WT	2	t0	10	42	1230	1.7	2.3	3.2	NA	NA	NA	Okay	HET5_WT_2_t0
HET5	WT	2	t0	10	43	1260	1.9	2.4	3.1	NA	NA	NA	Okay	HET5_WT_2_t0
HET5	WT	2	t0	10	44	1290	1.8	2.3	3.1	NA	NA	NA	Okay	HET5_WT_2_t0
HET5	WT	2	t0	10	45	1320	1.7	2.2	3.1	NA	NA	NA	Okay	HET5_WT_2_t0
HET5	WT	2	t0	10	46	1350	1.8	2.4	3.2	NA	NA	NA	Okay	HET5_WT_2_t0
HET5	WT	2	t0	10	47	1380	1.4	2.3	3.3	NA	NA	NA	Okay	HET5_WT_2_t0
HET5	WT	2	t0	10	48	1410	1.5	2.4	3.4	NA	NA	NA	Okay	HET5_WT_2_t0
HET5	WT	2	t0	10	49	1440	1.4	2.3	3.2	NA	NA	NA	Okay	HET5_WT_2_t0
HET5	WT	2	t0	10	50	1470	1.4	2.3	3.2	NA	NA	NA	Okay	HET5_WT_2_t0
HET5	WT	2	t0	11	1	0	2.2	2.5	1.9	1.8	2.6	2.1	Okay	HET5_WT_2_t0
HET5	WT	2	t0	11	2	30	2.4	2.5	1.8	1.7	2.6	2.1	Okay	HET5_WT_2_t0
HET5	WT	2	t0	11	3	60	2.5	2.6	1.8	1.9	2.6	2	Okay	HET5_WT_2_t0
HET5	WT	2	t0	11	4	90	1.9	2.5	2	2.3	2.6	2.1	Okay	HET5_WT_2_t0
HET5	WT	2	t0	11	5	120	2.3	2.4	1.9	1.8	2.5	2	Okay	HET5_WT_2_t0
HET5	WT	2	t0	11	6	150	2	2.4	1.9	1.5	2.6	2	Okay	HET5_WT_2_t0
HET5	WT	2	t0	11	7	180	2.2	2.3	1.8	1.5	2.4	1.9	Okay	HET5_WT_2_t0
HET5	WT	2	t0	11	8	210	NA	NA	NA	NA	NA	NA	Okay	HET5_WT_2_t0
HET5	WT	2	t0	11	9	240	2	2.6	1.9	NA	NA	NA	Okay	HET5_WT_2_t0
HET5	WT	2	t0	11	10	270	2.1	2.7	1.9	NA	NA	NA	Okay	HET5_WT_2_t0
HET5	WT	2	t0	11	11	300	2.2	2.5	1.9	NA	NA	NA	Okay	HET5_WT_2_t0
HET5	WT	2	t0	11	12	330	2.3	2.4	1.7	2	2.8	2	Okay	HET5_WT_2_t0
HET5	WT	2	t0	11	13	360	2.3	2.4	1.6	2	2.7	2	Okay	HET5_WT_2_t0
HET5	WT	2	t0	11	14	390	NA	NA	NA	NA	NA	NA	Okay	HET5_WT_2_t0
HET5	WT	2	t0	11	15	420	2.4	2.7	1.5	3.1	2.5	1.5	Okay	HET5_WT_2_t0
HET5	WT	2	t0	11	16	450	2.7	2.6	1.4	3.1	2.3	1.6	Okay	HET5_WT_2_t0
HET5	WT	2	t0	11	17	480	3.2	2.1	1.4	2.7	2.4	1.5	Okay	HET5_WT_2_t0
HET5	WT	2	t0	11	18	510	3.1	2.2	1.5	2.7	2.4	1.6	Okay	HET5_WT_2_t0
HET5	WT	2	t0	11	19	540	3	2.4	1.6	2.6	2.7	1.7	Okay	HET5_WT_2_t0
HET5	WT	2	t0	11	20	570	3	2.4	1.6	2.6	2.6	1.7	Okay	HET5_WT_2_t0
HET5	WT	2	t0	11	21	600	2.9	2.2	1.5	2.8	2.5	1.8	Okay	HET5_WT_2_t0
HET5	WT	2	t0	11	22	630	NA	NA	NA	NA	NA	NA	Okay	HET5_WT_2_t0
HET5	WT	2	t0	11	23	660	NA	NA	NA	NA	NA	NA	Okay	HET5_WT_2_t0
HET5	WT	2	t0	11	24	690	2.3	2.3	1.2	2.2	2.9	1.6	Okay	HET5_WT_2_t0
HET5	WT	2	t0	11	25	720	2.2	2.5	1.7	2.5	2.5	1.7	Okay	HET5_WT_2_t0
HET5	WT	2	t0	11	26	750	2.2	3	1.8	NA	NA	NA	Okay	HET5_WT_2_t0
HET5	WT	2	t0	11	27	780	2.3	3	1.8	NA	NA	NA	Okay	HET5_WT_2_t0
HET5	WT	2	t0	11	28	810	2.4	2.7	1.7	2.6	2.2	1.8	Okay	HET5_WT_2_t0
HET5	WT	2	t0	11	29	840	2.6	2	1.8	2.3	2.9	1.9	Okay	HET5_WT_2_t0
HET5	WT	2	t0	11	30	870	2.9	2	1.7	2.5	2.7	1.9	Okay	HET5_WT_2_t0
HET5	WT	2	t0	11	31	900	2.9	2	1.6	2.4	2.9	1.9	Okay	HET5_WT_2_t0
HET5	WT	2	t0	11	32	930	1.8	3.3	1.8	2.5	2.6	1.8	Okay	HET5_WT_2_t0
HET5	WT	2	t0	11	33	960	2.2	2.1	1.7	1.8	2.8	1.9	Okay	HET5_WT_2_t0
HET5	WT	2	t0	11	34	990	2.5	2.4	1.8	2.3	2.8	1.9	Okay	HET5_WT_2_t0
HET5	WT	2	t0	11	35	1020	3.1	2.3	1.6	NA	NA	NA	Okay	HET5_WT_2_t0
HET5	WT	2	t0	11	36	1050	2.5	2	1.7	2.5	2.6	1.7	Okay	HET5_WT_2_t0
HET5	WT	2	t0	11	37	1080	3	2.1	1.5	2.6	2.6	1.6	Okay	HET5_WT_2_t0
HET5	WT	2	t0	11	38	1110	2.4	2.7	1.8	2.7	2.3	1.9	Okay	HET5_WT_2_t0
HET5	WT	2	t0	11	39	1140	NA	NA	NA	NA	NA	NA	Okay	HET5_WT_2_t0
HET5	WT	2	t0	11	40	1170	2.7	2.2	1.7	2.4	2.6	1.9	Okay	HET5_WT_2_t0
HET5	WT	2	t0	11	41	1200	2.8	1.9	1.8	2.4	2.4	2	Okay	HET5_WT_2_t0
HET5	WT	2	t0	11	42	1230	2.3	2.1	1.8	2.9	1.7	1.8	Okay	HET5_WT_2_t0
HET5	WT	2	t0	11	43	1260	1.8	1.4	1.5	1.7	1.8	1.8	Okay	HET5_WT_2_t0
HET5	WT	2	t0	11	44	1290	2	1.3	1.6	NA	NA	NA	Okay	HET5_WT_2_t0
HET5	WT	2	t0	11	45	1320	2.1	1	1.4	2.1	1.4	1.9	Okay	HET5_WT_2_t0
HET5	WT	2	t0	11	46	1350	2	1.3	1.7	NA	NA	NA	Okay	HET5_WT_2_t0
HET5	WT	2	t0	11	47	1380	2.1	1.6	1.9	NA	NA	NA	Okay	HET5_WT_2_t0
HET5	WT	2	t0	11	48	1410	1.9	1.4	1.8	NA	NA	NA	Okay	HET5_WT_2_t0
HET5	WT	2	t0	11	49	1440	1.9	1.4	1.7	NA	NA	NA	Okay	HET5_WT_2_t0
HET5	WT	2	t0	11	50	1470	2.1	1.5	1.8	NA	NA	NA	Okay	HET5_WT_2_t0
HET5	WT	2	t0	12	1	0	2	1.4	3.6	NA	NA	NA	Okay	HET5_WT_2_t0
HET5	WT	2	t0	12	2	30	1.7	1.2	3.7	NA	NA	NA	Okay	HET5_WT_2_t0
HET5	WT	2	t0	12	3	60	1.5	1.6	3.8	NA	NA	NA	Okay	HET5_WT_2_t0
HET5	WT	2	t0	12	4	90	NA	NA	NA	NA	NA	NA	Okay	HET5_WT_2_t0
HET5	WT	2	t0	12	5	120	1.5	1.6	3.7	NA	NA	NA	Okay	HET5_WT_2_t0
HET5	WT	2	t0	12	6	150	1.8	1.4	3.8	NA	NA	NA	Okay	HET5_WT_2_t0
HET5	WT	2	t0	12	7	180	1.6	1.4	3.8	NA	NA	NA	Okay	HET5_WT_2_t0
HET5	WT	2	t0	12	8	210	1.5	1.4	3.7	NA	NA	NA	Okay	HET5_WT_2_t0
HET5	WT	2	t0	12	9	240	1.5	1.4	3.7	NA	NA	NA	Okay	HET5_WT_2_t0
HET5	WT	2	t0	12	10	270	1.5	1.4	3.9	NA	NA	NA	Okay	HET5_WT_2_t0
HET5	WT	2	t0	12	11	300	1.7	1.4	3.9	NA	NA	NA	Okay	HET5_WT_2_t0
HET5	WT	2	t0	12	12	330	1.6	1.4	3.9	NA	NA	NA	Okay	HET5_WT_2_t0
HET5	WT	2	t0	12	13	360	1.5	1.6	3.8	NA	NA	NA	Okay	HET5_WT_2_t0
HET5	WT	2	t0	12	14	390	1.7	1.4	3.8	NA	NA	NA	Okay	HET5_WT_2_t0
HET5	WT	2	t0	12	15	420	1.7	1.4	3.8	NA	NA	NA	Okay	HET5_WT_2_t0
HET5	WT	2	t0	12	16	450	1.9	1.3	3.8	NA	NA	NA	Okay	HET5_WT_2_t0
HET5	WT	2	t0	12	17	480	1.9	1.3	3.7	NA	NA	NA	Okay	HET5_WT_2_t0
HET5	WT	2	t0	12	18	510	1.8	1.5	3.8	NA	NA	NA	Okay	HET5_WT_2_t0
HET5	WT	2	t0	12	19	540	2	1.3	3.8	NA	NA	NA	Okay	HET5_WT_2_t0
HET5	WT	2	t0	12	20	570	2.2	1.6	4	NA	NA	NA	Okay	HET5_WT_2_t0
HET5	WT	2	t0	12	21	600	2.1	1.4	3.9	NA	NA	NA	Okay	HET5_WT_2_t0
HET5	WT	2	t0	12	22	630	2.2	1.4	3.8	NA	NA	NA	Okay	HET5_WT_2_t0
HET5	WT	2	t0	12	23	660	2	1.5	3.8	NA	NA	NA	Okay	HET5_WT_2_t0
HET5	WT	2	t0	12	24	690	1.9	1.3	3.8	NA	NA	NA	Okay	HET5_WT_2_t0
HET5	WT	2	t0	12	25	720	2.1	1.3	3.8	NA	NA	NA	Okay	HET5_WT_2_t0
HET5	WT	2	t0	12	26	750	2.1	1.5	3.8	NA	NA	NA	Okay	HET5_WT_2_t0
HET5	WT	2	t0	12	27	780	1.9	1.3	3.7	NA	NA	NA	Okay	HET5_WT_2_t0
HET5	WT	2	t0	12	28	810	1.9	1.5	3.8	NA	NA	NA	Okay	HET5_WT_2_t0
HET5	WT	2	t0	12	29	840	2	1.5	3.8	NA	NA	NA	Okay	HET5_WT_2_t0
HET5	WT	2	t0	12	30	870	1.7	1.5	3.8	NA	NA	NA	Okay	HET5_WT_2_t0
HET5	WT	2	t0	12	31	900	1.8	1.3	3.8	NA	NA	NA	Okay	HET5_WT_2_t0
HET5	WT	2	t0	12	32	930	1.9	1.4	3.8	NA	NA	NA	Okay	HET5_WT_2_t0
HET5	WT	2	t0	12	33	960	1.8	1.4	3.8	NA	NA	NA	Okay	HET5_WT_2_t0
HET5	WT	2	t0	12	34	990	1.9	1.4	3.8	NA	NA	NA	Okay	HET5_WT_2_t0
HET5	WT	2	t0	12	35	1020	1.9	1.3	3.8	NA	NA	NA	Okay	HET5_WT_2_t0
HET5	WT	2	t0	12	36	1050	1.9	1.3	3.7	NA	NA	NA	Okay	HET5_WT_2_t0
HET5	WT	2	t0	12	37	1080	1.9	1.3	3.7	NA	NA	NA	Okay	HET5_WT_2_t0
HET5	WT	2	t0	12	38	1110	1.7	1.3	3.7	NA	NA	NA	Okay	HET5_WT_2_t0
HET5	WT	2	t0	12	39	1140	1.7	1.3	3.6	NA	NA	NA	Okay	HET5_WT_2_t0
HET5	WT	2	t0	12	40	1170	1.8	1.4	3.5	NA	NA	NA	Okay	HET5_WT_2_t0
HET5	WT	2	t0	12	41	1200	1.8	1.4	3.4	NA	NA	NA	Okay	HET5_WT_2_t0
HET5	WT	2	t0	12	42	1230	1.7	1.4	3.5	NA	NA	NA	Okay	HET5_WT_2_t0
HET5	WT	2	t0	12	43	1260	1.7	1.3	3.5	NA	NA	NA	Okay	HET5_WT_2_t0
HET5	WT	2	t0	12	44	1290	2.2	1.3	3.5	NA	NA	NA	Okay	HET5_WT_2_t0
HET5	WT	2	t0	12	45	1320	2.2	1.3	3.4	NA	NA	NA	Okay	HET5_WT_2_t0
HET5	WT	2	t0	12	46	1350	2.4	1.5	3.5	NA	NA	NA	Okay	HET5_WT_2_t0
HET5	WT	2	t0	12	47	1380	2	1.4	3.7	NA	NA	NA	Okay	HET5_WT_2_t0
HET5	WT	2	t0	12	48	1410	2.4	1.3	3.8	NA	NA	NA	Okay	HET5_WT_2_t0
HET5	WT	2	t0	12	49	1440	2.3	1.4	3.7	NA	NA	NA	Okay	HET5_WT_2_t0
HET5	WT	2	t0	12	50	1470	2.4	1.5	3.8	NA	NA	NA	Okay	HET5_WT_2_t0
HET5	WT	2	t0	14	1	0	1.5	1.9	2.6	2	2.2	2.6	Okay	HET5_WT_2_t0
HET5	WT	2	t0	14	2	30	1.5	2.1	2.5	2.1	2.3	2.5	Okay	HET5_WT_2_t0
HET5	WT	2	t0	14	3	60	1.7	2	2.7	2.5	2.3	2.7	Okay	HET5_WT_2_t0
HET5	WT	2	t0	14	4	90	1.8	1.5	2.6	2.2	2.2	2.6	Okay	HET5_WT_2_t0
HET5	WT	2	t0	14	5	120	1.9	1.6	2.5	2.4	2.4	2.6	Okay	HET5_WT_2_t0
HET5	WT	2	t0	14	6	150	1.8	1.6	2.5	2.5	2.8	2.7	Okay	HET5_WT_2_t0
HET5	WT	2	t0	14	7	180	1.6	1.9	2.5	2.7	2.8	2.6	Okay	HET5_WT_2_t0
HET5	WT	2	t0	14	8	210	1.7	1.6	2.5	2.7	2.9	2.7	Okay	HET5_WT_2_t0
HET5	WT	2	t0	14	9	240	1.9	1.8	2.5	2.5	3	2.7	Okay	HET5_WT_2_t0
HET5	WT	2	t0	14	10	270	2.1	1.7	2.5	2.8	3.1	2.8	Okay	HET5_WT_2_t0
HET5	WT	2	t0	14	11	300	2.3	1.6	2.5	2.9	3	2.8	Okay	HET5_WT_2_t0
HET5	WT	2	t0	14	12	330	2	1.8	2.6	2.5	3	2.6	Okay	HET5_WT_2_t0
HET5	WT	2	t0	14	13	360	2.2	3.3	2.3	1.8	1.9	2.5	Okay	HET5_WT_2_t0
HET5	WT	2	t0	14	14	390	1.9	3.3	2.4	2.1	1.8	2.6	Okay	HET5_WT_2_t0
HET5	WT	2	t0	14	15	420	2.2	3.2	2.5	2.1	1.9	2.7	Okay	HET5_WT_2_t0
HET5	WT	2	t0	14	16	450	2.1	3.2	2.5	2.1	2	2.6	Okay	HET5_WT_2_t0
HET5	WT	2	t0	14	17	480	2.2	3.6	2.3	2.3	2.5	2.8	Okay	HET5_WT_2_t0
HET5	WT	2	t0	14	18	510	2.1	3.4	2.4	1.9	2.3	2.6	Okay	HET5_WT_2_t0
HET5	WT	2	t0	14	19	540	2.1	3.4	2.3	2.1	2.1	2.6	Okay	HET5_WT_2_t0
HET5	WT	2	t0	14	20	570	2	3.2	2.2	1.8	2.4	2.5	Okay	HET5_WT_2_t0
HET5	WT	2	t0	14	21	600	2.1	3.2	2.2	2.4	2.7	2.6	Okay	HET5_WT_2_t0
HET5	WT	2	t0	14	22	630	2.1	3.1	2.2	1.9	2.3	2.4	Okay	HET5_WT_2_t0
HET5	WT	2	t0	14	23	660	2	3.2	2.2	2	2.3	2.5	Okay	HET5_WT_2_t0
HET5	WT	2	t0	14	24	690	2.1	1.8	2.2	1.9	2.9	2.4	Okay	HET5_WT_2_t0
HET5	WT	2	t0	14	25	720	2	1.9	2.2	2	2.8	2.2	Okay	HET5_WT_2_t0
HET5	WT	2	t0	14	26	750	1.8	3	2.2	2.4	2.2	2.4	Okay	HET5_WT_2_t0
HET5	WT	2	t0	14	27	780	2.1	2	2.3	2.1	3	2.3	Okay	HET5_WT_2_t0
HET5	WT	2	t0	14	28	810	2.1	2.7	2.1	1.7	2.5	2.4	Okay	HET5_WT_2_t0
HET5	WT	2	t0	14	29	840	2.1	2.8	2.2	1.8	2.3	2.5	Okay	HET5_WT_2_t0
HET5	WT	2	t0	14	30	870	2.5	2.9	2.3	2.1	2	2.5	Okay	HET5_WT_2_t0
HET5	WT	2	t0	14	31	900	2.2	3.2	2.3	2.3	2.1	2.6	Okay	HET5_WT_2_t0
HET5	WT	2	t0	14	32	930	2.3	3	2.3	2.1	2.1	2.5	Okay	HET5_WT_2_t0
HET5	WT	2	t0	14	33	960	2.6	3.3	2.3	2.2	2.3	2.5	Okay	HET5_WT_2_t0
HET5	WT	2	t0	14	34	990	2.5	3.1	2.3	2.3	2.2	2.5	Okay	HET5_WT_2_t0
HET5	WT	2	t0	14	35	1020	2.2	3.1	2.3	2.1	1.7	2.6	Okay	HET5_WT_2_t0
HET5	WT	2	t0	14	36	1050	2.4	3.1	2.3	1.9	2.3	2.4	Okay	HET5_WT_2_t0
HET5	WT	2	t0	14	37	1080	2	3.1	2.2	2.1	2.4	2.4	Okay	HET5_WT_2_t0
HET5	WT	2	t0	14	38	1110	2.3	3.1	2.4	2.5	2.3	2.4	Okay	HET5_WT_2_t0
HET5	WT	2	t0	14	39	1140	2.4	3.2	2.2	2.5	2.5	2.5	Okay	HET5_WT_2_t0
HET5	WT	2	t0	14	40	1170	2.2	2.8	2.3	2.6	2.3	2.6	Okay	HET5_WT_2_t0
HET5	WT	2	t0	14	41	1200	1.9	2.8	2.1	2.3	2.1	2.5	Okay	HET5_WT_2_t0
HET5	WT	2	t0	14	42	1230	2.3	3.2	2.2	2.3	2.2	2.5	Okay	HET5_WT_2_t0
HET5	WT	2	t0	14	43	1260	2.4	3	2.3	2.3	2	2.5	Okay	HET5_WT_2_t0
HET5	WT	2	t0	14	44	1290	2.2	2.9	2.2	2.5	2.1	2.4	Okay	HET5_WT_2_t0
HET5	WT	2	t0	14	45	1320	2.3	2	2.3	2.1	2.8	2.4	Okay	HET5_WT_2_t0
HET5	WT	2	t0	14	46	1350	2.4	2	2.3	2.1	2.8	2.5	Okay	HET5_WT_2_t0
HET5	WT	2	t0	14	47	1380	2.6	3.2	2.5	2.6	2.3	2.6	Okay	HET5_WT_2_t0
HET5	WT	2	t0	14	48	1410	2.7	3.4	2.4	2.4	2.4	2.5	Okay	HET5_WT_2_t0
HET5	WT	2	t0	14	49	1440	2.9	3.5	2.3	2.4	2.6	2.5	Okay	HET5_WT_2_t0
HET5	WT	2	t0	14	50	1470	2.8	3.2	2.4	2.3	2.4	2.5	Okay	HET5_WT_2_t0
HET5	WT	2	t0	16	1	0	2.2	2.6	2.7	NA	NA	NA	Okay	HET5_WT_2_t0
HET5	WT	2	t0	16	2	30	2	2.9	2.6	NA	NA	NA	Okay	HET5_WT_2_t0
HET5	WT	2	t0	16	3	60	2	2.8	2.8	NA	NA	NA	Okay	HET5_WT_2_t0
HET5	WT	2	t0	16	4	90	2.4	2.6	2.7	NA	NA	NA	Okay	HET5_WT_2_t0
HET5	WT	2	t0	16	5	120	2.2	2.5	2.6	NA	NA	NA	Okay	HET5_WT_2_t0
HET5	WT	2	t0	16	6	150	2.4	2.2	2.7	NA	NA	NA	Okay	HET5_WT_2_t0
HET5	WT	2	t0	16	7	180	2.4	2.2	2.7	NA	NA	NA	Okay	HET5_WT_2_t0
HET5	WT	2	t0	16	8	210	2.5	1.9	2.8	NA	NA	NA	Okay	HET5_WT_2_t0
HET5	WT	2	t0	16	9	240	2.3	2	2.8	NA	NA	NA	Okay	HET5_WT_2_t0
HET5	WT	2	t0	16	10	270	2.4	1.8	2.8	2.7	2.1	2.9	Okay	HET5_WT_2_t0
HET5	WT	2	t0	16	11	300	2.4	2.1	2.9	2.8	2.1	3.1	Okay	HET5_WT_2_t0
HET5	WT	2	t0	16	12	330	3.5	2.1	3.2	2.8	2.2	3.3	Okay	HET5_WT_2_t0
HET5	WT	2	t0	16	13	360	3.4	2.1	2.9	2.9	1.9	3	Okay	HET5_WT_2_t0
HET5	WT	2	t0	16	14	390	3.1	2.1	2.9	NA	NA	NA	Okay	HET5_WT_2_t0
HET5	WT	2	t0	16	15	420	3.1	1.9	2.9	NA	NA	NA	Okay	HET5_WT_2_t0
HET5	WT	2	t0	16	16	450	2.5	1.8	2.9	NA	NA	NA	Okay	HET5_WT_2_t0
HET5	WT	2	t0	16	17	480	2.6	2	2.9	NA	NA	NA	Okay	HET5_WT_2_t0
HET5	WT	2	t0	16	18	510	1.5	2.3	3.1	NA	NA	NA	Okay	HET5_WT_2_t0
HET5	WT	2	t0	16	19	540	2.1	2.1	2.8	NA	NA	NA	Okay	HET5_WT_2_t0
HET5	WT	2	t0	16	20	570	2.3	2.1	2.7	NA	NA	NA	Okay	HET5_WT_2_t0
HET5	WT	2	t0	16	21	600	2.5	2.1	2.8	NA	NA	NA	Okay	HET5_WT_2_t0
HET5	WT	2	t0	16	22	630	2.1	1.8	3.2	NA	NA	NA	Okay	HET5_WT_2_t0
HET5	WT	2	t0	16	23	660	1.9	1.9	3.3	NA	NA	NA	Okay	HET5_WT_2_t0
HET5	WT	2	t0	16	24	690	1.5	2.3	3	NA	NA	NA	Okay	HET5_WT_2_t0
HET5	WT	2	t0	16	25	720	1.6	2.3	2.8	NA	NA	NA	Okay	HET5_WT_2_t0
HET5	WT	2	t0	16	26	750	1.8	2.5	2.9	NA	NA	NA	Okay	HET5_WT_2_t0
HET5	WT	2	t0	16	27	780	1.9	2.3	2.8	NA	NA	NA	Okay	HET5_WT_2_t0
HET5	WT	2	t0	16	28	810	2	2.6	2.8	NA	NA	NA	Okay	HET5_WT_2_t0
HET5	WT	2	t0	16	29	840	2	2.5	2.8	NA	NA	NA	Okay	HET5_WT_2_t0
HET5	WT	2	t0	16	30	870	2.2	2.1	2.9	NA	NA	NA	Okay	HET5_WT_2_t0
HET5	WT	2	t0	16	31	900	2.6	1.9	3	NA	NA	NA	Okay	HET5_WT_2_t0
HET5	WT	2	t0	16	32	930	2.3	2	2.8	NA	NA	NA	Okay	HET5_WT_2_t0
HET5	WT	2	t0	16	33	960	2.4	1.9	2.9	NA	NA	NA	Okay	HET5_WT_2_t0
HET5	WT	2	t0	16	34	990	2.4	1.8	2.8	NA	NA	NA	Okay	HET5_WT_2_t0
HET5	WT	2	t0	16	35	1020	2.3	2	2.8	NA	NA	NA	Okay	HET5_WT_2_t0
HET5	WT	2	t0	16	36	1050	2.6	1.5	2.6	NA	NA	NA	Okay	HET5_WT_2_t0
HET5	WT	2	t0	16	37	1080	3	1.5	2.5	2.5	1.7	2.7	Okay	HET5_WT_2_t0
HET5	WT	2	t0	16	38	1110	2.7	1.7	2.4	2.5	1.7	2.8	Okay	HET5_WT_2_t0
HET5	WT	2	t0	16	39	1140	2.6	1.6	2.6	3.1	1.6	2.7	Okay	HET5_WT_2_t0
HET5	WT	2	t0	16	40	1170	2.6	1.8	2.4	2.9	1.4	2.4	Okay	HET5_WT_2_t0
HET5	WT	2	t0	16	41	1200	2.6	1.7	2.6	2.9	1.6	2.6	Okay	HET5_WT_2_t0
HET5	WT	2	t0	16	42	1230	3.1	2	2.3	2.7	1.4	2.5	Okay	HET5_WT_2_t0
HET5	WT	2	t0	16	43	1260	3	2.1	2.4	2.6	1.8	2.7	Okay	HET5_WT_2_t0
HET5	WT	2	t0	16	44	1290	2.8	1.8	2.2	2.9	1.8	2.6	Okay	HET5_WT_2_t0
HET5	WT	2	t0	16	45	1320	2.6	1.5	2.2	2.5	1.7	2.6	Okay	HET5_WT_2_t0
HET5	WT	2	t0	16	46	1350	2.9	1.7	2.5	NA	NA	NA	Okay	HET5_WT_2_t0
HET5	WT	2	t0	16	47	1380	2.7	1.6	2.4	NA	NA	NA	Okay	HET5_WT_2_t0
HET5	WT	2	t0	16	48	1410	2.7	1.7	2.4	NA	NA	NA	Okay	HET5_WT_2_t0
HET5	WT	2	t0	16	49	1440	2.8	1.8	2.4	NA	NA	NA	Okay	HET5_WT_2_t0
HET5	WT	2	t0	16	50	1470	2.9	1.8	2.4	NA	NA	NA	Okay	HET5_WT_2_t0
HET5	WT	2	t0	18	1	0	1.6	1.6	3.8	NA	NA	NA	Okay	HET5_WT_2_t0
HET5	WT	2	t0	18	2	30	1.9	2	3.8	NA	NA	NA	Okay	HET5_WT_2_t0
HET5	WT	2	t0	18	3	60	1.6	1.7	3.8	NA	NA	NA	Okay	HET5_WT_2_t0
HET5	WT	2	t0	18	4	90	1.7	1.6	3.8	NA	NA	NA	Okay	HET5_WT_2_t0
HET5	WT	2	t0	18	5	120	2	1.9	3.8	NA	NA	NA	Okay	HET5_WT_2_t0
HET5	WT	2	t0	18	6	150	2.1	1.8	3.9	NA	NA	NA	Okay	HET5_WT_2_t0
HET5	WT	2	t0	18	7	180	2.1	1.7	3.8	NA	NA	NA	Okay	HET5_WT_2_t0
HET5	WT	2	t0	18	8	210	2.1	1.9	3.8	NA	NA	NA	Okay	HET5_WT_2_t0
HET5	WT	2	t0	18	9	240	2.1	1.9	3.8	NA	NA	NA	Okay	HET5_WT_2_t0
HET5	WT	2	t0	18	10	270	2.2	2	3.9	NA	NA	NA	Okay	HET5_WT_2_t0
HET5	WT	2	t0	18	11	300	2.1	2	3.8	NA	NA	NA	Okay	HET5_WT_2_t0
HET5	WT	2	t0	18	12	330	2	1.8	3.9	NA	NA	NA	Okay	HET5_WT_2_t0
HET5	WT	2	t0	18	13	360	2	2	3.9	1.7	1.7	4	Okay	HET5_WT_2_t0
HET5	WT	2	t0	18	14	390	2.2	2	3.8	2	1.7	4	Okay	HET5_WT_2_t0
HET5	WT	2	t0	18	15	420	2.1	1.7	3.8	1.5	1.7	3.9	Okay	HET5_WT_2_t0
HET5	WT	2	t0	18	16	450	2.1	1.6	3.8	1.4	1.8	4	Okay	HET5_WT_2_t0
HET5	WT	2	t0	18	17	480	1.3	1.7	3.8	2.1	1.9	3.8	Okay	HET5_WT_2_t0
HET5	WT	2	t0	18	18	510	1.3	2.1	3.7	2.3	2.2	3.9	Okay	HET5_WT_2_t0
HET5	WT	2	t0	18	19	540	1.4	1.5	3.8	2.1	1.7	3.8	Okay	HET5_WT_2_t0
HET5	WT	2	t0	18	20	570	1.2	1.7	3.8	2	1.7	3.9	Okay	HET5_WT_2_t0
HET5	WT	2	t0	18	21	600	1.2	2	3.9	2	2	3.9	Okay	HET5_WT_2_t0
HET5	WT	2	t0	18	22	630	1.5	1.6	3.8	2	2.2	4	Okay	HET5_WT_2_t0
HET5	WT	2	t0	18	23	660	1.2	1.6	4	2.1	1.7	4	Okay	HET5_WT_2_t0
HET5	WT	2	t0	18	24	690	1.4	2	3.7	2.1	1.8	3.8	Okay	HET5_WT_2_t0
HET5	WT	2	t0	18	25	720	1.3	1.9	3.9	2	1.8	4	Okay	HET5_WT_2_t0
HET5	WT	2	t0	18	26	750	1.6	1.6	3.9	2.2	2.1	4.1	Okay	HET5_WT_2_t0
HET5	WT	2	t0	18	27	780	1.8	1.6	4	2.1	2.2	4.2	Okay	HET5_WT_2_t0
HET5	WT	2	t0	18	28	810	1.7	1.6	3.8	2.3	2.1	4	Okay	HET5_WT_2_t0
HET5	WT	2	t0	18	29	840	1.6	1.7	3.8	2.3	2.1	4	Okay	HET5_WT_2_t0
HET5	WT	2	t0	18	30	870	1.8	2	3.7	2.3	2.1	4	Okay	HET5_WT_2_t0
HET5	WT	2	t0	18	31	900	1.3	2	3.9	2.2	1.8	3.9	Okay	HET5_WT_2_t0
HET5	WT	2	t0	18	32	930	1.3	1.7	4	2.1	1.7	4	Okay	HET5_WT_2_t0
HET5	WT	2	t0	18	33	960	1.6	1.6	3.8	2.1	1.8	3.9	Okay	HET5_WT_2_t0
HET5	WT	2	t0	18	34	990	2.1	1.6	4	2.1	2	4.1	Okay	HET5_WT_2_t0
HET5	WT	2	t0	18	35	1020	1.6	1.6	3.7	1.9	1.7	3.8	Okay	HET5_WT_2_t0
HET5	WT	2	t0	18	36	1050	1.8	1.9	3.7	NA	NA	NA	Okay	HET5_WT_2_t0
HET5	WT	2	t0	18	37	1080	1.4	1.8	3.9	NA	NA	NA	Okay	HET5_WT_2_t0
HET5	WT	2	t0	18	38	1110	1.4	1.6	3.8	1.5	1.9	3.9	Okay	HET5_WT_2_t0
HET5	WT	2	t0	18	39	1140	1.5	1.7	3.7	1.6	2.1	3.7	Okay	HET5_WT_2_t0
HET5	WT	2	t0	18	40	1170	1.4	2	3.7	NA	NA	NA	Okay	HET5_WT_2_t0
HET5	WT	2	t0	18	41	1200	1.5	1.9	3.9	NA	NA	NA	Okay	HET5_WT_2_t0
HET5	WT	2	t0	18	42	1230	1.7	2	3.9	NA	NA	NA	Okay	HET5_WT_2_t0
HET5	WT	2	t0	18	43	1260	1.7	1.9	3.8	NA	NA	NA	Okay	HET5_WT_2_t0
HET5	WT	2	t0	18	44	1290	1.8	1.8	3.7	NA	NA	NA	Okay	HET5_WT_2_t0
HET5	WT	2	t0	18	45	1320	2.1	1.8	3.6	1.5	1.7	3.7	Okay	HET5_WT_2_t0
HET5	WT	2	t0	18	46	1350	1.3	2.1	3.7	1.9	1.8	3.7	Okay	HET5_WT_2_t0
HET5	WT	2	t0	18	47	1380	1.3	2.1	3.8	1.8	1.8	3.8	Okay	HET5_WT_2_t0
HET5	WT	2	t0	18	48	1410	1.4	1.9	3.6	1.8	1.8	3.6	Okay	HET5_WT_2_t0
HET5	WT	2	t0	18	49	1440	1.9	2	3.7	NA	NA	NA	Okay	HET5_WT_2_t0
HET5	WT	2	t0	18	50	1470	2.3	2.1	3.7	2.1	2.1	3.9	Okay	HET5_WT_2_t0
HET5	WT	2	t0	19	1	0	2	2.4	3.8	NA	NA	NA	Okay	HET5_WT_2_t0
HET5	WT	2	t0	19	2	30	2.1	2.3	3.8	NA	NA	NA	Okay	HET5_WT_2_t0
HET5	WT	2	t0	19	3	60	2	2.5	3.8	NA	NA	NA	Okay	HET5_WT_2_t0
HET5	WT	2	t0	19	4	90	2.3	2.3	3.7	NA	NA	NA	Okay	HET5_WT_2_t0
HET5	WT	2	t0	19	5	120	2.2	2.3	3.8	NA	NA	NA	Okay	HET5_WT_2_t0
HET5	WT	2	t0	19	6	150	2.4	2.3	3.7	NA	NA	NA	Okay	HET5_WT_2_t0
HET5	WT	2	t0	19	7	180	2.3	2.3	3.8	NA	NA	NA	Okay	HET5_WT_2_t0
HET5	WT	2	t0	19	8	210	2.4	2.3	3.8	NA	NA	NA	Okay	HET5_WT_2_t0
HET5	WT	2	t0	19	9	240	2.4	2.2	3.8	NA	NA	NA	Okay	HET5_WT_2_t0
HET5	WT	2	t0	19	10	270	2.7	2	3.8	NA	NA	NA	Okay	HET5_WT_2_t0
HET5	WT	2	t0	19	11	300	2.3	2.3	3.6	2.6	2.2	3.7	Okay	HET5_WT_2_t0
HET5	WT	2	t0	19	12	330	2.2	2.3	3.7	NA	NA	NA	Okay	HET5_WT_2_t0
HET5	WT	2	t0	19	13	360	1.6	2.1	3.5	NA	NA	NA	Okay	HET5_WT_2_t0
HET5	WT	2	t0	19	14	390	1.8	2.3	3.6	NA	NA	NA	Okay	HET5_WT_2_t0
HET5	WT	2	t0	19	15	420	2.4	2.4	3.6	2.1	2.3	3.7	Okay	HET5_WT_2_t0
HET5	WT	2	t0	19	16	450	2.3	2.4	3.6	2	2.3	3.7	Okay	HET5_WT_2_t0
HET5	WT	2	t0	19	17	480	2.1	2.5	3.5	1.8	2.1	3.7	Okay	HET5_WT_2_t0
HET5	WT	2	t0	19	18	510	2	2.4	3.6	1.8	2.1	3.7	Okay	HET5_WT_2_t0
HET5	WT	2	t0	19	19	540	2.4	2.6	3.6	NA	NA	NA	Okay	HET5_WT_2_t0
HET5	WT	2	t0	19	20	570	2.2	2.4	3.6	NA	NA	NA	Okay	HET5_WT_2_t0
HET5	WT	2	t0	19	21	600	2	2.2	3.6	NA	NA	NA	Okay	HET5_WT_2_t0
HET5	WT	2	t0	19	22	630	1.9	2.2	3.7	NA	NA	NA	Okay	HET5_WT_2_t0
HET5	WT	2	t0	19	23	660	2	2.2	3.6	NA	NA	NA	Okay	HET5_WT_2_t0
HET5	WT	2	t0	19	24	690	2.1	2.2	3.6	NA	NA	NA	Okay	HET5_WT_2_t0
HET5	WT	2	t0	19	25	720	2	2.2	3.7	NA	NA	NA	Okay	HET5_WT_2_t0
HET5	WT	2	t0	19	26	750	1.9	2.2	3.7	NA	NA	NA	Okay	HET5_WT_2_t0
HET5	WT	2	t0	19	27	780	2	2.1	3.7	NA	NA	NA	Okay	HET5_WT_2_t0
HET5	WT	2	t0	19	28	810	2	2.2	3.6	NA	NA	NA	Okay	HET5_WT_2_t0
HET5	WT	2	t0	19	29	840	2	2.1	3.7	NA	NA	NA	Okay	HET5_WT_2_t0
HET5	WT	2	t0	19	30	870	2.1	2.2	3.6	NA	NA	NA	Okay	HET5_WT_2_t0
HET5	WT	2	t0	19	31	900	2.1	2	3.7	NA	NA	NA	Okay	HET5_WT_2_t0
HET5	WT	2	t0	19	32	930	2.1	2	3.7	NA	NA	NA	Okay	HET5_WT_2_t0
HET5	WT	2	t0	19	33	960	1.7	1.9	3.5	2.2	1.7	3.7	Okay	HET5_WT_2_t0
HET5	WT	2	t0	19	34	990	1.8	2	3.7	2.2	2.1	3.7	Okay	HET5_WT_2_t0
HET5	WT	2	t0	19	35	1020	1.6	2	3.6	2.1	2	3.7	Okay	HET5_WT_2_t0
HET5	WT	2	t0	19	36	1050	1.5	1.9	3.7	2.3	2.2	3.8	Okay	HET5_WT_2_t0
HET5	WT	2	t0	19	37	1080	1.4	2.2	3.8	2.5	2.1	3.8	Okay	HET5_WT_2_t0
HET5	WT	2	t0	19	38	1110	2.5	2.3	3.6	1.8	1.8	3.7	Okay	HET5_WT_2_t0
HET5	WT	2	t0	19	39	1140	2.4	2.3	3.5	1.6	1.9	3.8	Okay	HET5_WT_2_t0
HET5	WT	2	t0	19	40	1170	2.4	2.2	3.5	1.5	2.1	3.9	Okay	HET5_WT_2_t0
HET5	WT	2	t0	19	41	1200	2.4	2.5	3.5	1.7	1.7	3.9	Okay	HET5_WT_2_t0
HET5	WT	2	t0	19	42	1230	2.2	2.5	3.4	1.7	1.9	4	Okay	HET5_WT_2_t0
HET5	WT	2	t0	19	43	1260	2.1	2.4	3.5	1.8	1.7	3.8	Okay	HET5_WT_2_t0
HET5	WT	2	t0	19	44	1290	1.6	2.4	3.4	1.8	1.5	3.9	Okay	HET5_WT_2_t0
HET5	WT	2	t0	19	45	1320	1.9	2.2	3.3	2	1.5	4	Okay	HET5_WT_2_t0
HET5	WT	2	t0	19	46	1350	2.3	2.3	3.4	1.7	1.7	3.7	Okay	HET5_WT_2_t0
HET5	WT	2	t0	19	47	1380	2.3	2.4	3.6	1.8	1.7	3.8	Okay	HET5_WT_2_t0
HET5	WT	2	t0	19	48	1410	2.2	2.3	3.5	1.7	1.9	3.9	Okay	HET5_WT_2_t0
HET5	WT	2	t0	19	49	1440	1.8	2.5	3.4	1.9	1.9	3.7	Okay	HET5_WT_2_t0
HET5	WT	2	t0	19	50	1470	1.6	2.5	3.7	1.9	1.8	3.7	Okay	HET5_WT_2_t0
HET5	WT	2	t0	20	1	0	2.1	2.6	2.9	2.2	2.4	3.2	Okay	HET5_WT_2_t0
HET5	WT	2	t0	20	2	30	1.6	2.9	2.8	2.1	2.6	3.2	Okay	HET5_WT_2_t0
HET5	WT	2	t0	20	3	60	2.1	2.3	3.1	1.9	2.9	3.2	Okay	HET5_WT_2_t0
HET5	WT	2	t0	20	4	90	1.8	2.4	3	1.3	3	3.4	Okay	HET5_WT_2_t0
HET5	WT	2	t0	20	5	120	1.6	2.8	3.1	2.3	2.6	3.1	Okay	HET5_WT_2_t0
HET5	WT	2	t0	20	6	150	1.9	2.8	3.2	1.9	2.9	3.6	Okay	HET5_WT_2_t0
HET5	WT	2	t0	20	7	180	1.6	1.9	3.3	1.8	2.4	3.9	Okay	HET5_WT_2_t0
HET5	WT	2	t0	20	8	210	1.7	1.6	3.3	1.5	2.1	3.6	Okay	HET5_WT_2_t0
HET5	WT	2	t0	20	9	240	1.7	2	3.4	1.5	2.6	3.7	Okay	HET5_WT_2_t0
HET5	WT	2	t0	20	10	270	1.9	2.4	3.7	2.3	2.8	4	Okay	HET5_WT_2_t0
HET5	WT	2	t0	20	11	300	2.3	1.7	3.8	2.2	2	4.3	Okay	HET5_WT_2_t0
HET5	WT	2	t0	20	12	330	1.8	2.8	3.9	2.2	1.9	3.9	Okay	HET5_WT_2_t0
HET5	WT	2	t0	20	13	360	2.1	2.2	3.8	1.8	3	3.9	Okay	HET5_WT_2_t0
HET5	WT	2	t0	20	14	390	2.2	2.3	3.9	2	3.2	4	Okay	HET5_WT_2_t0
HET5	WT	2	t0	20	15	420	1.9	2.3	3.8	2.3	2.1	4.4	Okay	HET5_WT_2_t0
HET5	WT	2	t0	20	16	450	2.4	2.2	4.1	2.8	1.1	4.1	Okay	HET5_WT_2_t0
HET5	WT	2	t0	20	17	480	2.2	1.4	3.8	2	2.3	4	Okay	HET5_WT_2_t0
HET5	WT	2	t0	20	18	510	2.2	2.8	4	2.3	1.8	4	Okay	HET5_WT_2_t0
HET5	WT	2	t0	20	19	540	1.5	2.8	3.9	2.3	2.8	4.2	Okay	HET5_WT_2_t0
HET5	WT	2	t0	20	20	570	2	2.1	3.9	2.2	3	4.1	Okay	HET5_WT_2_t0
HET5	WT	2	t0	20	21	600	2.3	2.7	4	2.8	1.9	4	Okay	HET5_WT_2_t0
HET5	WT	2	t0	20	22	630	2.3	2	3.9	2.1	2.7	4	Okay	HET5_WT_2_t0
HET5	WT	2	t0	20	23	660	2.4	2.1	3.8	2.5	2.8	4	Okay	HET5_WT_2_t0
HET5	WT	2	t0	20	24	690	1.9	2	3.8	2.2	3	4.1	Okay	HET5_WT_2_t0
HET5	WT	2	t0	20	25	720	2.4	2.6	3.9	2.5	3.5	4	Okay	HET5_WT_2_t0
HET5	WT	2	t0	20	26	750	2.7	2.1	3.9	2.1	2.8	4.1	Okay	HET5_WT_2_t0
HET5	WT	2	t0	20	27	780	2.8	2.6	3.8	2.4	2.7	4.2	Okay	HET5_WT_2_t0
HET5	WT	2	t0	20	28	810	3.1	2.8	3.6	3.1	2.4	4.1	Okay	HET5_WT_2_t0
HET5	WT	2	t0	20	29	840	2.8	2.1	3.6	3.2	2.3	4	Okay	HET5_WT_2_t0
HET5	WT	2	t0	20	30	870	3.2	2.1	3.5	3.4	2.2	4.1	Okay	HET5_WT_2_t0
HET5	WT	2	t0	20	31	900	3.3	2.2	3.6	3.5	2.7	4	Okay	HET5_WT_2_t0
HET5	WT	2	t0	20	32	930	2.9	2.5	3.9	2.6	2.9	4.1	Okay	HET5_WT_2_t0
HET5	WT	2	t0	20	33	960	3.1	2.5	3.9	2.7	3.3	4	Okay	HET5_WT_2_t0
HET5	WT	2	t0	20	34	990	2.1	2.5	3.9	3.1	2.1	3.9	Okay	HET5_WT_2_t0
HET5	WT	2	t0	20	35	1020	2.1	3	3.9	2.7	2.3	4	Okay	HET5_WT_2_t0
HET5	WT	2	t0	20	36	1050	2.2	2.8	3.8	2.7	2.4	4	Okay	HET5_WT_2_t0
HET5	WT	2	t0	20	37	1080	2.3	2.8	3.8	2.4	2.6	4.1	Okay	HET5_WT_2_t0
HET5	WT	2	t0	20	38	1110	2.2	2.4	3.9	2.5	3.1	3.9	Okay	HET5_WT_2_t0
HET5	WT	2	t0	20	39	1140	2.9	2.3	4	2.6	3.1	4.1	Okay	HET5_WT_2_t0
HET5	WT	2	t0	20	40	1170	3.2	3.5	3.4	2.7	3.8	3.7	Okay	HET5_WT_2_t0
HET5	WT	2	t0	20	41	1200	3.5	3.2	3.7	3.1	3.2	4.1	Okay	HET5_WT_2_t0
HET5	WT	2	t0	20	42	1230	3.3	3.3	3.5	3.7	3	3.8	Okay	HET5_WT_2_t0
HET5	WT	2	t0	20	43	1260	3.7	3.2	3.2	3.9	2.6	3.8	Okay	HET5_WT_2_t0
HET5	WT	2	t0	20	44	1290	3.7	2.2	3.1	3.8	1.8	3.9	Okay	HET5_WT_2_t0
HET5	WT	2	t0	20	45	1320	4	2.5	3.5	3.3	2	4	Okay	HET5_WT_2_t0
HET5	WT	2	t0	20	46	1350	3.8	2.5	3.4	3.5	2.1	4	Okay	HET5_WT_2_t0
HET5	WT	2	t0	20	47	1380	3.8	2.6	3.6	2.9	2.4	4.1	Okay	HET5_WT_2_t0
HET5	WT	2	t0	20	48	1410	4.2	2.6	3.6	3.6	1.7	3.7	Okay	HET5_WT_2_t0
HET5	WT	2	t0	20	49	1440	3.7	2.5	3.6	2.8	3	4	Okay	HET5_WT_2_t0
HET5	WT	2	t0	20	50	1470	4	3	3.3	3.3	3	3.9	Okay	HET5_WT_2_t0
HET5	WT	2	t0	22	1	0	1.6	1.9	1.8	1.6	2.6	2	Okay	HET5_WT_2_t0
HET5	WT	2	t0	22	2	30	1.3	1.8	1.8	1.5	2.6	2.1	Okay	HET5_WT_2_t0
HET5	WT	2	t0	22	3	60	1.6	1.7	1.8	1.9	2.4	1.9	Okay	HET5_WT_2_t0
HET5	WT	2	t0	22	4	90	1.8	1.8	1.9	2	2.5	2.1	Okay	HET5_WT_2_t0
HET5	WT	2	t0	22	5	120	1.9	1.9	1.8	1.8	2.2	2.1	Okay	HET5_WT_2_t0
HET5	WT	2	t0	22	6	150	1.4	2	1.8	NA	NA	NA	Okay	HET5_WT_2_t0
HET5	WT	2	t0	22	7	180	2	2	1.8	1.2	1.7	1.9	Okay	HET5_WT_2_t0
HET5	WT	2	t0	22	8	210	1.3	2	1.9	2.2	2.2	2	Okay	HET5_WT_2_t0
HET5	WT	2	t0	22	9	240	2.2	2.1	1.7	1.4	2.2	1.8	Okay	HET5_WT_2_t0
HET5	WT	2	t0	22	10	270	1.5	2.2	1.9	2.3	1.6	1.9	Okay	HET5_WT_2_t0
HET5	WT	2	t0	22	11	300	1.9	1.6	1.8	1.7	2.2	1.9	Okay	HET5_WT_2_t0
HET5	WT	2	t0	22	12	330	2.2	1.8	1.9	1.7	2.4	2	Okay	HET5_WT_2_t0
HET5	WT	2	t0	22	13	360	2.1	2.1	1.9	1.5	2	2	Okay	HET5_WT_2_t0
HET5	WT	2	t0	22	14	390	1.9	2	1.8	1.6	1.4	2	Okay	HET5_WT_2_t0
HET5	WT	2	t0	22	15	420	2.3	2.1	1.8	1.5	1.8	2.1	Okay	HET5_WT_2_t0
HET5	WT	2	t0	22	16	450	1.8	2.2	1.7	1.3	1.9	2.2	Okay	HET5_WT_2_t0
HET5	WT	2	t0	22	17	480	2	2.2	1.8	1.3	2.1	2.2	Okay	HET5_WT_2_t0
HET5	WT	2	t0	22	18	510	2.3	2.1	1.8	1.5	1.7	2	Okay	HET5_WT_2_t0
HET5	WT	2	t0	22	19	540	2	1.8	1.8	2.2	2.4	2	Okay	HET5_WT_2_t0
HET5	WT	2	t0	22	20	570	1.8	1.5	1.9	2.5	2.1	2.2	Okay	HET5_WT_2_t0
HET5	WT	2	t0	22	21	600	1.9	1.6	1.8	1.8	2.1	2.2	Okay	HET5_WT_2_t0
HET5	WT	2	t0	22	22	630	1.7	1.9	1.7	1.9	1.7	2.3	Okay	HET5_WT_2_t0
HET5	WT	2	t0	22	23	660	1.8	2	1.8	2.2	1.6	2.3	Okay	HET5_WT_2_t0
HET5	WT	2	t0	22	24	690	1.5	2.1	1.8	1.2	1.6	2.2	Okay	HET5_WT_2_t0
HET5	WT	2	t0	22	25	720	1.6	2.2	1.9	2	1.7	2.3	Okay	HET5_WT_2_t0
HET5	WT	2	t0	22	26	750	1.8	1.9	1.9	2.3	1.2	2.2	Okay	HET5_WT_2_t0
HET5	WT	2	t0	22	27	780	1.9	1.3	2	2.1	2.3	2.1	Okay	HET5_WT_2_t0
HET5	WT	2	t0	22	28	810	2	2.1	2	2.2	1.2	2.1	Okay	HET5_WT_2_t0
HET5	WT	2	t0	22	29	840	1.6	1.8	1.9	2.5	1.9	2.2	Okay	HET5_WT_2_t0
HET5	WT	2	t0	22	30	870	1.9	1.9	1.7	2.3	1.6	2.3	Okay	HET5_WT_2_t0
HET5	WT	2	t0	22	31	900	1.7	1.8	2	1.8	1.6	2.3	Okay	HET5_WT_2_t0
HET5	WT	2	t0	22	32	930	1.7	1.9	1.9	2.2	1.8	2.3	Okay	HET5_WT_2_t0
HET5	WT	2	t0	22	33	960	1.7	1.6	1.9	2.1	2	2.1	Okay	HET5_WT_2_t0
HET5	WT	2	t0	22	34	990	1.7	1.8	2	2.1	1.9	2.1	Okay	HET5_WT_2_t0
HET5	WT	2	t0	22	35	1020	1.9	2	2	NA	NA	NA	Okay	HET5_WT_2_t0
HET5	WT	2	t0	22	36	1050	2.1	2.2	2.2	NA	NA	NA	Okay	HET5_WT_2_t0
HET5	WT	2	t0	22	37	1080	1.9	2.1	2.1	NA	NA	NA	Okay	HET5_WT_2_t0
HET5	WT	2	t0	22	38	1110	2	2.1	2.2	NA	NA	NA	Okay	HET5_WT_2_t0
HET5	WT	2	t0	22	39	1140	NA	NA	NA	NA	NA	NA	Okay	HET5_WT_2_t0
HET5	WT	2	t0	22	40	1170	2.3	1.9	1.9	2.1	2.1	2.1	Okay	HET5_WT_2_t0
HET5	WT	2	t0	22	41	1200	2.3	2	1.9	1.9	1.8	2	Okay	HET5_WT_2_t0
HET5	WT	2	t0	22	42	1230	1.8	1.9	2	1.9	1.9	2.5	Okay	HET5_WT_2_t0
HET5	WT	2	t0	22	43	1260	1.9	1.9	2	2.4	1.7	2.3	Okay	HET5_WT_2_t0
HET5	WT	2	t0	22	44	1290	2.3	1.7	1.9	2.4	2	2.2	Okay	HET5_WT_2_t0
HET5	WT	2	t0	22	45	1320	2.6	2	2.1	2.3	1.7	2.4	Okay	HET5_WT_2_t0
HET5	WT	2	t0	22	46	1350	2.7	1.3	2	2.1	1.9	2.2	Okay	HET5_WT_2_t0
HET5	WT	2	t0	22	47	1380	2.5	1.3	1.8	2.3	1.7	2.3	Okay	HET5_WT_2_t0
HET5	WT	2	t0	22	48	1410	2.5	1.6	2.1	1.8	1.5	2.2	Okay	HET5_WT_2_t0
HET5	WT	2	t0	22	49	1440	1.7	1.2	2.2	2.1	1.4	2.3	Okay	HET5_WT_2_t0
HET5	WT	2	t0	22	50	1470	1.7	1.2	2.1	2	1.2	2.3	Okay	HET5_WT_2_t0
HET5	WT	2	t0	23	1	0	2.2	1.4	3.4	1.4	1.9	3.5	Okay	HET5_WT_2_t0
HET5	WT	2	t0	23	2	30	2.4	1.3	3.4	1.3	1.8	3.5	Okay	HET5_WT_2_t0
HET5	WT	2	t0	23	3	60	2.3	1.4	3.4	1.3	1.8	3.6	Okay	HET5_WT_2_t0
HET5	WT	2	t0	23	4	90	1.2	2.1	3.5	2.1	1.6	3.5	Okay	HET5_WT_2_t0
HET5	WT	2	t0	23	5	120	1.5	1.7	3.5	2.6	1.3	3.6	Okay	HET5_WT_2_t0
HET5	WT	2	t0	23	6	150	1	2.2	3.6	2.1	1.4	3.7	Okay	HET5_WT_2_t0
HET5	WT	2	t0	23	7	180	1.7	1.5	3.3	1.3	2.5	3.9	Okay	HET5_WT_2_t0
HET5	WT	2	t0	23	8	210	1.4	2.7	3.5	1.7	1.8	3.5	Okay	HET5_WT_2_t0
HET5	WT	2	t0	23	9	240	1.6	1.7	3.2	1.4	2.4	3.7	Okay	HET5_WT_2_t0
HET5	WT	2	t0	23	10	270	1.7	1.6	3.5	1.3	2.6	3.8	Okay	HET5_WT_2_t0
HET5	WT	2	t0	23	11	300	1.5	2	3.6	1.5	2.8	3.7	Okay	HET5_WT_2_t0
HET5	WT	2	t0	23	12	330	1.7	2.1	3.5	1.6	2.8	3.9	Okay	HET5_WT_2_t0
HET5	WT	2	t0	23	13	360	1.6	1.9	3.6	1.2	2.3	3.9	Okay	HET5_WT_2_t0
HET5	WT	2	t0	23	14	390	1.7	1.8	3.5	1.3	2.4	3.8	Okay	HET5_WT_2_t0
HET5	WT	2	t0	23	15	420	1.6	1.8	3.5	1.4	2.4	3.9	Okay	HET5_WT_2_t0
HET5	WT	2	t0	23	16	450	1.6	1.8	3.6	1.4	2.6	3.8	Okay	HET5_WT_2_t0
HET5	WT	2	t0	23	17	480	1.7	1.6	3.5	1.5	2.5	3.9	Okay	HET5_WT_2_t0
HET5	WT	2	t0	23	18	510	1.6	1.8	3.3	1.5	2.4	4	Okay	HET5_WT_2_t0
HET5	WT	2	t0	23	19	540	1.9	1.6	3.4	1.5	2.5	3.8	Okay	HET5_WT_2_t0
HET5	WT	2	t0	23	20	570	1.7	1.8	3.3	1.5	2.3	4	Okay	HET5_WT_2_t0
HET5	WT	2	t0	23	21	600	1.6	1.9	3.3	1.4	2.3	3.8	Okay	HET5_WT_2_t0
HET5	WT	2	t0	23	22	630	1.6	1.9	3.2	1.4	2.2	3.9	Okay	HET5_WT_2_t0
HET5	WT	2	t0	23	23	660	1.9	2	3.1	1.3	2.2	3.8	Okay	HET5_WT_2_t0
HET5	WT	2	t0	23	24	690	1.6	2	3.3	1.4	2.2	4	Okay	HET5_WT_2_t0
HET5	WT	2	t0	23	25	720	1.4	1.7	3.4	1.5	2.2	3.9	Okay	HET5_WT_2_t0
HET5	WT	2	t0	23	26	750	1.7	1.7	3.4	1.4	2.3	3.9	Okay	HET5_WT_2_t0
HET5	WT	2	t0	23	27	780	1.9	1.5	3.2	1.5	2.4	4	Okay	HET5_WT_2_t0
HET5	WT	2	t0	23	28	810	2	1.7	3.2	1.4	2.5	3.8	Okay	HET5_WT_2_t0
HET5	WT	2	t0	23	29	840	1.8	1.6	3.3	1.3	2.3	3.7	Okay	HET5_WT_2_t0
HET5	WT	2	t0	23	30	870	2	1.5	3.6	1.1	2.3	3.7	Okay	HET5_WT_2_t0
HET5	WT	2	t0	23	31	900	1.9	1.5	3.4	1.4	2.4	3.8	Okay	HET5_WT_2_t0
HET5	WT	2	t0	23	32	930	1.9	1.7	3.2	1.6	2.5	3.9	Okay	HET5_WT_2_t0
HET5	WT	2	t0	23	33	960	1.9	1.4	3.4	1.5	2.6	3.6	Okay	HET5_WT_2_t0
HET5	WT	2	t0	23	34	990	1.4	2.6	3.5	2	1.4	3.5	Okay	HET5_WT_2_t0
HET5	WT	2	t0	23	35	1020	1.9	1.7	3.5	1.4	2.6	3.6	Okay	HET5_WT_2_t0
HET5	WT	2	t0	23	36	1050	1.4	2.5	3.4	2	1.9	3.6	Okay	HET5_WT_2_t0
HET5	WT	2	t0	23	37	1080	1.5	2.6	3.5	1.8	1.5	3.6	Okay	HET5_WT_2_t0
HET5	WT	2	t0	23	38	1110	1.6	2.7	3.5	1.7	1.6	3.8	Okay	HET5_WT_2_t0
HET5	WT	2	t0	23	39	1140	1.7	2.6	3.4	1.8	1.5	3.7	Okay	HET5_WT_2_t0
HET5	WT	2	t0	23	40	1170	1.5	2.5	3.4	1.9	1.6	3.9	Okay	HET5_WT_2_t0
HET5	WT	2	t0	23	41	1200	1.3	2.4	3.4	2	1.7	3.9	Okay	HET5_WT_2_t0
HET5	WT	2	t0	23	42	1230	1.2	2.3	3.3	1.9	1.8	3.9	Okay	HET5_WT_2_t0
HET5	WT	2	t0	23	43	1260	1.6	2.1	3.3	1.8	2.1	3.8	Okay	HET5_WT_2_t0
HET5	WT	2	t0	23	44	1290	1.6	2.1	3.3	NA	NA	NA	Okay	HET5_WT_2_t0
HET5	WT	2	t0	23	45	1320	1.5	2.3	3.2	1.7	2.1	3.6	Okay	HET5_WT_2_t0
HET5	WT	2	t0	23	46	1350	1.4	2.2	3.3	1.9	2	3.7	Okay	HET5_WT_2_t0
HET5	WT	2	t0	23	47	1380	1.5	2.3	3.3	1.9	2	3.7	Okay	HET5_WT_2_t0
HET5	WT	2	t0	23	48	1410	1.5	2.2	3.1	1.8	1.9	3.7	Okay	HET5_WT_2_t0
HET5	WT	2	t0	23	49	1440	1.7	2.1	3.2	1.6	1.9	3.8	Okay	HET5_WT_2_t0
HET5	WT	2	t0	23	50	1470	1.7	2.3	3.2	1.5	1.6	4	Okay	HET5_WT_2_t0
HET5	WT	2	t0	24	1	0	NA	NA	NA	NA	NA	NA	Okay	HET5_WT_2_t0
HET5	WT	2	t0	24	2	30	2.4	2.1	2.3	1.7	1.5	2.7	Okay	HET5_WT_2_t0
HET5	WT	2	t0	24	3	60	NA	NA	NA	NA	NA	NA	Okay	HET5_WT_2_t0
HET5	WT	2	t0	24	4	90	2.2	2.1	2.3	1.9	2.1	2.5	Okay	HET5_WT_2_t0
HET5	WT	2	t0	24	5	120	NA	NA	NA	NA	NA	NA	Okay	HET5_WT_2_t0
HET5	WT	2	t0	24	6	150	2.1	2.3	2.2	2.2	2.4	2.6	Okay	HET5_WT_2_t0
HET5	WT	2	t0	24	7	180	2.1	2.2	2.2	2.4	2.3	2.5	Okay	HET5_WT_2_t0
HET5	WT	2	t0	24	8	210	2.3	2.5	2.7	NA	NA	NA	Okay	HET5_WT_2_t0
HET5	WT	2	t0	24	9	240	2.4	2.6	2.5	2.2	2.5	2.7	Okay	HET5_WT_2_t0
HET5	WT	2	t0	24	10	270	2.3	2.5	2.6	2.3	2.4	2.8	Okay	HET5_WT_2_t0
HET5	WT	2	t0	24	11	300	2.5	2.5	2.6	NA	NA	NA	Okay	HET5_WT_2_t0
HET5	WT	2	t0	24	12	330	2.3	2.5	2.5	2.5	2.3	2.8	Okay	HET5_WT_2_t0
HET5	WT	2	t0	24	13	360	2.4	2.7	2.6	1.9	2.5	2.9	Okay	HET5_WT_2_t0
HET5	WT	2	t0	24	14	390	2.3	2.2	2.6	2.2	2.7	2.9	Okay	HET5_WT_2_t0
HET5	WT	2	t0	24	15	420	2.2	2.6	2.7	NA	NA	NA	Okay	HET5_WT_2_t0
HET5	WT	2	t0	24	16	450	2.2	2.2	2.7	NA	NA	NA	Okay	HET5_WT_2_t0
HET5	WT	2	t0	24	17	480	2.4	2.2	2.6	NA	NA	NA	Okay	HET5_WT_2_t0
HET5	WT	2	t0	24	18	510	2.2	2.2	2.7	NA	NA	NA	Okay	HET5_WT_2_t0
HET5	WT	2	t0	24	19	540	1.5	2.5	2.7	2.2	2.3	2.7	Okay	HET5_WT_2_t0
HET5	WT	2	t0	24	20	570	1.6	2.4	2.6	2.4	2	2.8	Okay	HET5_WT_2_t0
HET5	WT	2	t0	24	21	600	1.4	2.4	2.7	2.2	2.2	2.7	Okay	HET5_WT_2_t0
HET5	WT	2	t0	24	22	630	1.5	2.7	2.5	2.2	2.1	2.5	Okay	HET5_WT_2_t0
HET5	WT	2	t0	24	23	660	2.7	2.2	2.5	1.7	2.5	2.8	Okay	HET5_WT_2_t0
HET5	WT	2	t0	24	24	690	2.3	1.7	2.6	NA	NA	NA	Okay	HET5_WT_2_t0
HET5	WT	2	t0	24	25	720	2.2	2	2.5	2	2.2	2.8	Okay	HET5_WT_2_t0
HET5	WT	2	t0	24	26	750	2.4	2.1	2.5	2	2.3	2.8	Okay	HET5_WT_2_t0
HET5	WT	2	t0	24	27	780	NA	NA	NA	NA	NA	NA	Okay	HET5_WT_2_t0
HET5	WT	2	t0	24	28	810	NA	NA	NA	NA	NA	NA	Okay	HET5_WT_2_t0
HET5	WT	2	t0	24	29	840	1.8	2.1	2.5	2.8	1.9	2.6	Okay	HET5_WT_2_t0
HET5	WT	2	t0	24	30	870	1.6	2.5	2.6	2.5	2.1	2.7	Okay	HET5_WT_2_t0
HET5	WT	2	t0	24	31	900	NA	NA	NA	NA	NA	NA	Okay	HET5_WT_2_t0
HET5	WT	2	t0	24	32	930	1.3	2.4	2.5	2.3	2.2	2.7	Okay	HET5_WT_2_t0
HET5	WT	2	t0	24	33	960	NA	NA	NA	NA	NA	NA	Okay	HET5_WT_2_t0
HET5	WT	2	t0	24	34	990	1.4	2.6	2.4	2.4	2	2.6	Okay	HET5_WT_2_t0
HET5	WT	2	t0	24	35	1020	1.4	2.5	2.6	2.6	2	2.6	Okay	HET5_WT_2_t0
HET5	WT	2	t0	24	36	1050	NA	NA	NA	NA	NA	NA	Okay	HET5_WT_2_t0
HET5	WT	2	t0	24	37	1080	1.7	2.2	2.5	2.6	2.1	2.7	Okay	HET5_WT_2_t0
HET5	WT	2	t0	24	38	1110	NA	NA	NA	NA	NA	NA	Okay	HET5_WT_2_t0
HET5	WT	2	t0	24	39	1140	2.8	1.9	2.5	1.6	2.4	2.7	Okay	HET5_WT_2_t0
HET5	WT	2	t0	24	40	1170	1.6	2.5	2.5	2.7	2	2.7	Okay	HET5_WT_2_t0
HET5	WT	2	t0	24	41	1200	1.6	2.6	2.7	2.6	2	2.8	Okay	HET5_WT_2_t0
HET5	WT	2	t0	24	42	1230	2.4	2.2	2.5	1.9	2.3	2.8	Okay	HET5_WT_2_t0
HET5	WT	2	t0	24	43	1260	1.9	2.4	2.7	2.1	2.1	2.7	Okay	HET5_WT_2_t0
HET5	WT	2	t0	24	44	1290	NA	NA	NA	NA	NA	NA	Okay	HET5_WT_2_t0
HET5	WT	2	t0	24	45	1320	1.5	2.6	2.5	2.5	1.9	2.5	Okay	HET5_WT_2_t0
HET5	WT	2	t0	24	46	1350	NA	NA	NA	NA	NA	NA	Okay	HET5_WT_2_t0
HET5	WT	2	t0	24	47	1380	2.6	1.9	2.5	1.7	2.4	2.6	Okay	HET5_WT_2_t0
HET5	WT	2	t0	24	48	1410	1.6	2.4	2.7	2.4	2.2	2.8	Okay	HET5_WT_2_t0
HET5	WT	2	t0	24	49	1440	2.1	2.1	2.7	1.5	2.2	2.8	Okay	HET5_WT_2_t0
HET5	WT	2	t0	24	50	1470	1.6	2.3	2.6	2.4	1.8	2.7	Okay	HET5_WT_2_t0
HET5	WT	2	t0	25	1	0	NA	NA	NA	NA	NA	NA	Okay	HET5_WT_2_t0
HET5	WT	2	t0	25	2	30	1.9	2	3.4	NA	NA	NA	Okay	HET5_WT_2_t0
HET5	WT	2	t0	25	3	60	2	2	3.3	NA	NA	NA	Okay	HET5_WT_2_t0
HET5	WT	2	t0	25	4	90	1.9	2	3.3	NA	NA	NA	Okay	HET5_WT_2_t0
HET5	WT	2	t0	25	5	120	2	2.2	3.3	NA	NA	NA	Okay	HET5_WT_2_t0
HET5	WT	2	t0	25	6	150	2.2	2.1	3.3	NA	NA	NA	Okay	HET5_WT_2_t0
HET5	WT	2	t0	25	7	180	2	1.8	3.8	NA	NA	NA	Okay	HET5_WT_2_t0
HET5	WT	2	t0	25	8	210	2	1.8	3.7	NA	NA	NA	Okay	HET5_WT_2_t0
HET5	WT	2	t0	25	9	240	2.3	1.6	3.7	NA	NA	NA	Okay	HET5_WT_2_t0
HET5	WT	2	t0	25	10	270	2.5	1.6	3.8	NA	NA	NA	Okay	HET5_WT_2_t0
HET5	WT	2	t0	25	11	300	2.2	1.4	3.4	NA	NA	NA	Okay	HET5_WT_2_t0
HET5	WT	2	t0	25	12	330	2.1	1.7	3.2	NA	NA	NA	Okay	HET5_WT_2_t0
HET5	WT	2	t0	25	13	360	2.3	1.5	3.3	NA	NA	NA	Okay	HET5_WT_2_t0
HET5	WT	2	t0	25	14	390	2.3	1.6	3.2	NA	NA	NA	Okay	HET5_WT_2_t0
HET5	WT	2	t0	25	15	420	1.9	1.2	3.4	NA	NA	NA	Okay	HET5_WT_2_t0
HET5	WT	2	t0	25	16	450	2	1.2	3.4	NA	NA	NA	Okay	HET5_WT_2_t0
HET5	WT	2	t0	25	17	480	2	1.2	3.3	NA	NA	NA	Okay	HET5_WT_2_t0
HET5	WT	2	t0	25	18	510	2	1.2	3.6	NA	NA	NA	Okay	HET5_WT_2_t0
HET5	WT	2	t0	25	19	540	2.2	1.3	3.5	NA	NA	NA	Okay	HET5_WT_2_t0
HET5	WT	2	t0	25	20	570	2.4	1.4	3.5	2.3	1.9	3.6	Okay	HET5_WT_2_t0
HET5	WT	2	t0	25	21	600	2.3	1.5	3.5	2.2	1.9	3.7	Okay	HET5_WT_2_t0
HET5	WT	2	t0	25	22	630	2.5	1.6	3.5	2.5	2.3	3.5	Okay	HET5_WT_2_t0
HET5	WT	2	t0	25	23	660	2.4	2.3	3.3	2.5	1.8	3.5	Okay	HET5_WT_2_t0
HET5	WT	2	t0	25	24	690	2.1	2.2	3.4	2.6	1.7	3.5	Okay	HET5_WT_2_t0
HET5	WT	2	t0	25	25	720	2.3	2	3.4	2.3	2.6	3.4	Okay	HET5_WT_2_t0
HET5	WT	2	t0	25	26	750	NA	NA	NA	NA	NA	NA	Okay	HET5_WT_2_t0
HET5	WT	2	t0	25	27	780	NA	NA	NA	NA	NA	NA	Okay	HET5_WT_2_t0
HET5	WT	2	t0	25	28	810	NA	NA	NA	NA	NA	NA	Okay	HET5_WT_2_t0
HET5	WT	2	t0	25	29	840	2	2.7	3.3	2.7	1.7	3.5	Okay	HET5_WT_2_t0
HET5	WT	2	t0	25	30	870	1.9	2.5	3.5	2.6	1.6	3.5	Okay	HET5_WT_2_t0
HET5	WT	2	t0	25	31	900	2.2	2.6	3.4	2.7	1.6	3.5	Okay	HET5_WT_2_t0
HET5	WT	2	t0	25	32	930	2	2.5	3.5	2.5	1.7	3.6	Okay	HET5_WT_2_t0
HET5	WT	2	t0	25	33	960	2.4	2.7	3.6	2.5	1.7	3.8	Okay	HET5_WT_2_t0
HET5	WT	2	t0	25	34	990	2.2	2.1	3.5	2.5	1.8	3.6	Okay	HET5_WT_2_t0
HET5	WT	2	t0	25	35	1020	2	2.1	3.3	2.6	1.8	3.5	Okay	HET5_WT_2_t0
HET5	WT	2	t0	25	36	1050	2.1	2	3.2	2.6	1.7	3.5	Okay	HET5_WT_2_t0
HET5	WT	2	t0	25	37	1080	NA	NA	NA	NA	NA	NA	Okay	HET5_WT_2_t0
HET5	WT	2	t0	25	38	1110	NA	NA	NA	NA	NA	NA	Okay	HET5_WT_2_t0
HET5	WT	2	t0	25	39	1140	2.2	2.3	3.3	2.4	1.3	3.5	Okay	HET5_WT_2_t0
HET5	WT	2	t0	25	40	1170	2.4	1.1	3.2	2.5	2.4	3.3	Okay	HET5_WT_2_t0
HET5	WT	2	t0	25	41	1200	NA	NA	NA	NA	NA	NA	Okay	HET5_WT_2_t0
HET5	WT	2	t0	25	42	1230	2	2.5	3.4	2.7	1.7	3.7	Okay	HET5_WT_2_t0
HET5	WT	2	t0	25	43	1260	NA	NA	NA	NA	NA	NA	Okay	HET5_WT_2_t0
HET5	WT	2	t0	25	44	1290	2.4	2.2	3.2	2.4	1.7	3.6	Okay	HET5_WT_2_t0
HET5	WT	2	t0	25	45	1320	NA	NA	NA	NA	NA	NA	Okay	HET5_WT_2_t0
HET5	WT	2	t0	25	46	1350	2.5	2.1	3.8	NA	NA	NA	Okay	HET5_WT_2_t0
HET5	WT	2	t0	25	47	1380	2.2	2.1	3.2	2.5	2	3.7	Okay	HET5_WT_2_t0
HET5	WT	2	t0	25	48	1410	2.5	1.9	3.8	NA	NA	NA	Okay	HET5_WT_2_t0
HET5	WT	2	t0	25	49	1440	2.2	2.1	3.5	2.6	1.9	3.8	Okay	HET5_WT_2_t0
HET5	WT	2	t0	25	50	1470	2.4	2	3.9	NA	NA	NA	Okay	HET5_WT_2_t0
HET5	WT	2	t0	26	1	0	1.3	1.7	3.7	2	1.7	4	Okay	HET5_WT_2_t0
HET5	WT	2	t0	26	2	30	1.4	1.5	3.7	2	1.9	3.9	Okay	HET5_WT_2_t0
HET5	WT	2	t0	26	3	60	1.2	1.3	3.8	1.8	1.7	3.9	Okay	HET5_WT_2_t0
HET5	WT	2	t0	26	4	90	1.5	1.2	3.8	1.9	1.7	3.9	Okay	HET5_WT_2_t0
HET5	WT	2	t0	26	5	120	NA	NA	NA	NA	NA	NA	Okay	HET5_WT_2_t0
HET5	WT	2	t0	26	6	150	NA	NA	NA	NA	NA	NA	Okay	HET5_WT_2_t0
HET5	WT	2	t0	26	7	180	NA	NA	NA	NA	NA	NA	Okay	HET5_WT_2_t0
HET5	WT	2	t0	26	8	210	NA	NA	NA	NA	NA	NA	Okay	HET5_WT_2_t0
HET5	WT	2	t0	26	9	240	1.9	2.4	3.7	1.8	1.6	3.8	Okay	HET5_WT_2_t0
HET5	WT	2	t0	26	10	270	NA	NA	NA	NA	NA	NA	Okay	HET5_WT_2_t0
HET5	WT	2	t0	26	11	300	1.9	1.5	3.7	2.2	2	3.9	Okay	HET5_WT_2_t0
HET5	WT	2	t0	26	12	330	2	1.5	3.7	2	2.2	3.9	Okay	HET5_WT_2_t0
HET5	WT	2	t0	26	13	360	2	1.5	3.8	2.2	2.3	3.8	Okay	HET5_WT_2_t0
HET5	WT	2	t0	26	14	390	2.1	1.6	3.7	2.1	2.4	3.8	Okay	HET5_WT_2_t0
HET5	WT	2	t0	26	15	420	NA	NA	NA	NA	NA	NA	Okay	HET5_WT_2_t0
HET5	WT	2	t0	26	16	450	1.7	1.5	3.7	1.7	2.1	3.9	Okay	HET5_WT_2_t0
HET5	WT	2	t0	26	17	480	NA	NA	NA	NA	NA	NA	Okay	HET5_WT_2_t0
HET5	WT	2	t0	26	18	510	1.9	2.5	3.5	2.2	1.8	3.8	Okay	HET5_WT_2_t0
HET5	WT	2	t0	26	19	540	1.7	2.4	3.5	1.9	1.7	3.8	Okay	HET5_WT_2_t0
HET5	WT	2	t0	26	20	570	1.7	2.2	3.6	2	1.6	3.8	Okay	HET5_WT_2_t0
HET5	WT	2	t0	26	21	600	1.9	2.3	3.7	2	1.6	3.9	Okay	HET5_WT_2_t0
HET5	WT	2	t0	26	22	630	2	1.6	3.8	2	2.2	3.8	Okay	HET5_WT_2_t0
HET5	WT	2	t0	26	23	660	1.9	2.2	3.5	2.2	1.6	3.8	Okay	HET5_WT_2_t0
HET5	WT	2	t0	26	24	690	2	2.3	3.7	2	1.5	3.8	Okay	HET5_WT_2_t0
HET5	WT	2	t0	26	25	720	NA	NA	NA	NA	NA	NA	Okay	HET5_WT_2_t0
HET5	WT	2	t0	26	26	750	1.8	1.7	3.8	1.8	2.3	3.9	Okay	HET5_WT_2_t0
HET5	WT	2	t0	26	27	780	NA	NA	NA	NA	NA	NA	Okay	HET5_WT_2_t0
HET5	WT	2	t0	26	28	810	1.9	2.4	3.7	2	1.6	3.8	Okay	HET5_WT_2_t0
HET5	WT	2	t0	26	29	840	NA	NA	NA	NA	NA	NA	Okay	HET5_WT_2_t0
HET5	WT	2	t0	26	30	870	2.1	1.9	3.7	2	2.2	3.8	Okay	HET5_WT_2_t0
HET5	WT	2	t0	26	31	900	2	2.2	3.5	2	1.8	3.7	Okay	HET5_WT_2_t0
HET5	WT	2	t0	26	32	930	2	1.6	3.8	NA	NA	NA	Okay	HET5_WT_2_t0
HET5	WT	2	t0	26	33	960	2.2	1.6	3.7	NA	NA	NA	Okay	HET5_WT_2_t0
HET5	WT	2	t0	26	34	990	NA	NA	NA	NA	NA	NA	Okay	HET5_WT_2_t0
HET5	WT	2	t0	26	35	1020	2	1.9	3.7	2.3	1.7	3.7	Okay	HET5_WT_2_t0
HET5	WT	2	t0	26	36	1050	NA	NA	NA	NA	NA	NA	Okay	HET5_WT_2_t0
HET5	WT	2	t0	26	37	1080	2.3	1.7	3.7	NA	NA	NA	Okay	HET5_WT_2_t0
HET5	WT	2	t0	26	38	1110	2.3	1.8	3.6	NA	NA	NA	Okay	HET5_WT_2_t0
HET5	WT	2	t0	26	39	1140	2.3	1.6	3.6	2.3	2	3.8	Okay	HET5_WT_2_t0
HET5	WT	2	t0	26	40	1170	2.3	1.8	3.6	1.8	2.1	3.8	Okay	HET5_WT_2_t0
HET5	WT	2	t0	26	41	1200	2.1	1.9	3.5	1.7	2	4	Okay	HET5_WT_2_t0
HET5	WT	2	t0	26	42	1230	2.3	1.8	3.6	1.9	2.2	4	Okay	HET5_WT_2_t0
HET5	WT	2	t0	26	43	1260	2.1	1.8	3.5	1.8	2.2	3.9	Okay	HET5_WT_2_t0
HET5	WT	2	t0	26	44	1290	2.1	1.8	3.5	2	2.2	3.9	Okay	HET5_WT_2_t0
HET5	WT	2	t0	26	45	1320	2	1.8	3.5	2	2	3.8	Okay	HET5_WT_2_t0
HET5	WT	2	t0	26	46	1350	2.1	1.9	3.4	2	2.3	3.8	Okay	HET5_WT_2_t0
HET5	WT	2	t0	26	47	1380	2	1.9	3.5	1.9	2.2	3.9	Okay	HET5_WT_2_t0
HET5	WT	2	t0	26	48	1410	NA	NA	NA	NA	NA	NA	Okay	HET5_WT_2_t0
HET5	WT	2	t0	26	49	1440	2.2	1.7	3.6	1.9	1.8	4	Okay	HET5_WT_2_t0
HET5	WT	2	t0	26	50	1470	2.1	1.7	3.5	NA	NA	NA	Okay	HET5_WT_2_t0
HET5	WT	2	t0	28	1	0	1.6	1.5	2.5	NA	NA	NA	Okay	HET5_WT_2_t0
HET5	WT	2	t0	28	2	30	1.7	1.6	2.5	NA	NA	NA	Okay	HET5_WT_2_t0
HET5	WT	2	t0	28	3	60	1.8	1.7	2.6	NA	NA	NA	Okay	HET5_WT_2_t0
HET5	WT	2	t0	28	4	90	1.9	1.7	2.6	NA	NA	NA	Okay	HET5_WT_2_t0
HET5	WT	2	t0	28	5	120	1.9	1.9	2.5	NA	NA	NA	Okay	HET5_WT_2_t0
HET5	WT	2	t0	28	6	150	1.8	1.8	2.5	NA	NA	NA	Okay	HET5_WT_2_t0
HET5	WT	2	t0	28	7	180	1.9	1.7	2.4	NA	NA	NA	Okay	HET5_WT_2_t0
HET5	WT	2	t0	28	8	210	1.9	1.6	2.5	NA	NA	NA	Okay	HET5_WT_2_t0
HET5	WT	2	t0	28	9	240	1.9	1.9	2.5	NA	NA	NA	Okay	HET5_WT_2_t0
HET5	WT	2	t0	28	10	270	1.8	1.7	2.5	NA	NA	NA	Okay	HET5_WT_2_t0
HET5	WT	2	t0	28	11	300	1.8	2	2.5	NA	NA	NA	Okay	HET5_WT_2_t0
HET5	WT	2	t0	28	12	330	1.9	1.7	2.6	NA	NA	NA	Okay	HET5_WT_2_t0
HET5	WT	2	t0	28	13	360	1.8	1.7	2.5	NA	NA	NA	Okay	HET5_WT_2_t0
HET5	WT	2	t0	28	14	390	1.8	1.8	2.5	NA	NA	NA	Okay	HET5_WT_2_t0
HET5	WT	2	t0	28	15	420	1.9	1.9	2.4	1.6	1.2	2.5	Okay	HET5_WT_2_t0
HET5	WT	2	t0	28	16	450	1.9	2	2.4	1.9	1.4	2.5	Okay	HET5_WT_2_t0
HET5	WT	2	t0	28	17	480	1.8	1.5	2.5	1.8	2.4	2.5	Okay	HET5_WT_2_t0
HET5	WT	2	t0	28	18	510	1.7	2.2	2.5	1.8	1.5	2.5	Okay	HET5_WT_2_t0
HET5	WT	2	t0	28	19	540	1.7	2.1	2.5	1.8	1.4	2.5	Okay	HET5_WT_2_t0
HET5	WT	2	t0	28	20	570	2	1.6	2.5	2	2.5	2.5	Okay	HET5_WT_2_t0
HET5	WT	2	t0	28	21	600	1.6	2.2	2.5	1.8	1.7	2.5	Okay	HET5_WT_2_t0
HET5	WT	2	t0	28	22	630	1.7	2.1	2.5	1.8	1.3	2.5	Okay	HET5_WT_2_t0
HET5	WT	2	t0	28	23	660	2	1.6	2.5	2	1	2.6	Okay	HET5_WT_2_t0
HET5	WT	2	t0	28	24	690	NA	NA	NA	NA	NA	NA	Okay	HET5_WT_2_t0
HET5	WT	2	t0	28	25	720	1.9	1.3	2.6	2.1	1.5	2.6	Okay	HET5_WT_2_t0
HET5	WT	2	t0	28	26	750	1.7	1.6	2.6	NA	NA	NA	Okay	HET5_WT_2_t0
HET5	WT	2	t0	28	27	780	1.6	1.6	2.5	NA	NA	NA	Okay	HET5_WT_2_t0
HET5	WT	2	t0	28	28	810	1.7	1.6	2.5	NA	NA	NA	Okay	HET5_WT_2_t0
HET5	WT	2	t0	28	29	840	1.9	1.5	2.5	NA	NA	NA	Okay	HET5_WT_2_t0
HET5	WT	2	t0	28	30	870	1.8	1.2	2.5	1.8	1.5	2.5	Okay	HET5_WT_2_t0
HET5	WT	2	t0	28	31	900	1.6	1.9	2.5	1.9	1.4	2.5	Okay	HET5_WT_2_t0
HET5	WT	2	t0	28	32	930	1.5	1.8	2.6	NA	NA	NA	Okay	HET5_WT_2_t0
HET5	WT	2	t0	28	33	960	1.7	1.6	2.6	NA	NA	NA	Okay	HET5_WT_2_t0
HET5	WT	2	t0	28	34	990	1.6	1.5	2.7	NA	NA	NA	Okay	HET5_WT_2_t0
HET5	WT	2	t0	28	35	1020	1.6	1.6	2.6	NA	NA	NA	Okay	HET5_WT_2_t0
HET5	WT	2	t0	28	36	1050	1.6	1.8	2.5	NA	NA	NA	Okay	HET5_WT_2_t0
HET5	WT	2	t0	28	37	1080	1.7	1.9	2.5	NA	NA	NA	Okay	HET5_WT_2_t0
HET5	WT	2	t0	28	38	1110	1.8	1.7	2.6	NA	NA	NA	Okay	HET5_WT_2_t0
HET5	WT	2	t0	28	39	1140	1.7	1.6	2.7	NA	NA	NA	Okay	HET5_WT_2_t0
HET5	WT	2	t0	28	40	1170	1.8	1.1	2.6	NA	NA	NA	Okay	HET5_WT_2_t0
HET5	WT	2	t0	28	41	1200	1.6	1.4	2.6	NA	NA	NA	Okay	HET5_WT_2_t0
HET5	WT	2	t0	28	42	1230	1.5	1.4	2.6	NA	NA	NA	Okay	HET5_WT_2_t0
HET5	WT	2	t0	28	43	1260	1.4	1.7	2.6	NA	NA	NA	Okay	HET5_WT_2_t0
HET5	WT	2	t0	28	44	1290	1.3	1.6	2.7	NA	NA	NA	Okay	HET5_WT_2_t0
HET5	WT	2	t0	28	45	1320	1.5	1.5	2.7	NA	NA	NA	Okay	HET5_WT_2_t0
HET5	WT	2	t0	28	46	1350	1.5	1.6	2.6	NA	NA	NA	Okay	HET5_WT_2_t0
HET5	WT	2	t0	28	47	1380	1.6	1.6	2.6	NA	NA	NA	Okay	HET5_WT_2_t0
HET5	WT	2	t0	28	48	1410	1.9	1.8	2.5	NA	NA	NA	Okay	HET5_WT_2_t0
HET5	WT	2	t0	28	49	1440	2.1	1.7	2.5	2.1	2	2.5	Okay	HET5_WT_2_t0
HET5	WT	2	t0	28	50	1470	1.7	2.2	2.5	1.9	1.5	2.6	Okay	HET5_WT_2_t0
HET5	WT	2	t0	29	1	0	1.9	1.7	3.8	1.7	1.7	4.1	Okay	HET5_WT_2_t0
HET5	WT	2	t0	29	2	30	2.2	1.6	3.7	1.8	1.6	4.1	Okay	HET5_WT_2_t0
HET5	WT	2	t0	29	3	60	2.1	1.9	4.2	NA	NA	NA	Okay	HET5_WT_2_t0
HET5	WT	2	t0	29	4	90	2.4	1.8	4.1	NA	NA	NA	Okay	HET5_WT_2_t0
HET5	WT	2	t0	29	5	120	2	1.7	3.9	NA	NA	NA	Okay	HET5_WT_2_t0
HET5	WT	2	t0	29	6	150	NA	NA	NA	NA	NA	NA	Okay	HET5_WT_2_t0
HET5	WT	2	t0	29	7	180	2.6	1.6	3.7	1.9	1.6	3.9	Okay	HET5_WT_2_t0
HET5	WT	2	t0	29	8	210	2.3	1.8	3.7	1.9	1.6	4	Okay	HET5_WT_2_t0
HET5	WT	2	t0	29	9	240	2.5	1.8	3.8	2.3	2.7	4.1	Okay	HET5_WT_2_t0
HET5	WT	2	t0	29	10	270	2.4	1.6	3.7	2.3	2.5	3.9	Okay	HET5_WT_2_t0
HET5	WT	2	t0	29	11	300	2.4	1.6	3.6	2.3	2.2	3.8	Okay	HET5_WT_2_t0
HET5	WT	2	t0	29	12	330	2.3	1.7	3.6	2.2	2.3	3.8	Okay	HET5_WT_2_t0
HET5	WT	2	t0	29	13	360	2.5	1.7	3.3	2.4	1.9	3.7	Okay	HET5_WT_2_t0
HET5	WT	2	t0	29	14	390	2.8	1.9	3.5	2.2	2.3	3.9	Okay	HET5_WT_2_t0
HET5	WT	2	t0	29	15	420	2.4	1.8	3.6	2.1	2	4	Okay	HET5_WT_2_t0
HET5	WT	2	t0	29	16	450	2.3	1.6	3.6	2	2.1	4	Okay	HET5_WT_2_t0
HET5	WT	2	t0	29	17	480	2.3	1.7	3.8	1.9	2.5	4	Okay	HET5_WT_2_t0
HET5	WT	2	t0	29	18	510	2.8	1.7	3.6	2.3	2.1	3.8	Okay	HET5_WT_2_t0
HET5	WT	2	t0	29	19	540	2.6	1.6	3.6	2.4	2.1	3.8	Okay	HET5_WT_2_t0
HET5	WT	2	t0	29	20	570	2.7	1.7	3.6	2.5	2.1	3.7	Okay	HET5_WT_2_t0
HET5	WT	2	t0	29	21	600	2.7	1.6	3.6	2.5	2.2	3.8	Okay	HET5_WT_2_t0
HET5	WT	2	t0	29	22	630	2.5	1.5	3.6	2.5	2.1	3.8	Okay	HET5_WT_2_t0
HET5	WT	2	t0	29	23	660	2.3	1.6	3.7	2.6	2.2	3.7	Okay	HET5_WT_2_t0
HET5	WT	2	t0	29	24	690	2.3	1.4	3.5	2.4	2.2	3.8	Okay	HET5_WT_2_t0
HET5	WT	2	t0	29	25	720	2	1.4	3.4	2.5	2.2	3.8	Okay	HET5_WT_2_t0
HET5	WT	2	t0	29	26	750	2.1	1.5	3.4	2.5	2.1	3.9	Okay	HET5_WT_2_t0
HET5	WT	2	t0	29	27	780	2.3	1.6	3.5	2.5	2.1	3.8	Okay	HET5_WT_2_t0
HET5	WT	2	t0	29	28	810	2.2	1.6	3.4	2.6	2.2	3.9	Okay	HET5_WT_2_t0
HET5	WT	2	t0	29	29	840	2.4	1.5	3.7	2.5	2.3	3.9	Okay	HET5_WT_2_t0
HET5	WT	2	t0	29	30	870	2.2	1.6	3.7	2.4	2.2	3.9	Okay	HET5_WT_2_t0
HET5	WT	2	t0	29	31	900	2.3	1.7	3.7	2.3	2.3	4	Okay	HET5_WT_2_t0
HET5	WT	2	t0	29	32	930	2	1.7	3.5	2.3	1.9	3.9	Okay	HET5_WT_2_t0
HET5	WT	2	t0	29	33	960	2.2	1.8	3.5	2.5	2	3.9	Okay	HET5_WT_2_t0
HET5	WT	2	t0	29	34	990	2	1.6	3.7	2.6	2.3	3.9	Okay	HET5_WT_2_t0
HET5	WT	2	t0	29	35	1020	2.1	1.5	3.6	2.5	2	3.9	Okay	HET5_WT_2_t0
HET5	WT	2	t0	29	36	1050	2.1	1.7	3.7	2.6	2.4	4	Okay	HET5_WT_2_t0
HET5	WT	2	t0	29	37	1080	1.7	1.6	3.8	2.7	2.1	3.8	Okay	HET5_WT_2_t0
HET5	WT	2	t0	29	38	1110	1.7	1.7	3.7	2.5	1.9	3.9	Okay	HET5_WT_2_t0
HET5	WT	2	t0	29	39	1140	1.8	1.7	3.7	2.7	2	3.8	Okay	HET5_WT_2_t0
HET5	WT	2	t0	29	40	1170	1.8	1.5	3.8	2.7	2.1	3.8	Okay	HET5_WT_2_t0
HET5	WT	2	t0	29	41	1200	2.6	2	3.7	1.6	1.6	3.8	Okay	HET5_WT_2_t0
HET5	WT	2	t0	29	42	1230	2.2	1.8	3.8	1.5	1.5	3.9	Okay	HET5_WT_2_t0
HET5	WT	2	t0	29	43	1260	1.5	1.6	3.8	2.3	2.1	3.8	Okay	HET5_WT_2_t0
HET5	WT	2	t0	29	44	1290	1.6	1.6	3.7	2.3	2.1	3.9	Okay	HET5_WT_2_t0
HET5	WT	2	t0	29	45	1320	1.5	1.7	3.9	2.2	2.1	3.9	Okay	HET5_WT_2_t0
HET5	WT	2	t0	29	46	1350	1.6	1.6	3.9	2.3	1.9	3.9	Okay	HET5_WT_2_t0
HET5	WT	2	t0	29	47	1380	1.6	1.6	3.8	2.4	1.7	3.8	Okay	HET5_WT_2_t0
HET5	WT	2	t0	29	48	1410	1.8	1.5	3.7	2.5	1.8	3.7	Okay	HET5_WT_2_t0
HET5	WT	2	t0	29	49	1440	NA	NA	NA	NA	NA	NA	Okay	HET5_WT_2_t0
HET5	WT	2	t0	29	50	1470	1.9	2	3.3	1.5	1.5	3.7	Okay	HET5_WT_2_t0
HET5	WT	2	t0	30	1	0	2.1	2.2	3.9	2.4	1.6	4	Okay	HET5_WT_2_t0
HET5	WT	2	t0	30	2	30	NA	NA	NA	NA	NA	NA	Okay	HET5_WT_2_t0
HET5	WT	2	t0	30	3	60	2.6	1.5	3.7	1.9	2.4	3.8	Okay	HET5_WT_2_t0
HET5	WT	2	t0	30	4	90	2.1	2.3	3.7	2.6	1.5	3.9	Okay	HET5_WT_2_t0
HET5	WT	2	t0	30	5	120	1.9	2.1	3.6	2.6	2	4	Okay	HET5_WT_2_t0
HET5	WT	2	t0	30	6	150	2	2	3.5	2.2	1.6	4	Okay	HET5_WT_2_t0
HET5	WT	2	t0	30	7	180	1.8	2	3.8	2.1	1.9	4	Okay	HET5_WT_2_t0
HET5	WT	2	t0	30	8	210	1.8	2	3.5	2.1	1.8	4	Okay	HET5_WT_2_t0
HET5	WT	2	t0	30	9	240	1.8	1.9	3.6	2	1.8	4.1	Okay	HET5_WT_2_t0
HET5	WT	2	t0	30	10	270	1.8	2.1	3.7	2.1	1.8	4.1	Okay	HET5_WT_2_t0
HET5	WT	2	t0	30	11	300	1.8	2	3.5	2.1	1.3	3.9	Okay	HET5_WT_2_t0
HET5	WT	2	t0	30	12	330	1.6	1.9	3.4	2	1.6	4.1	Okay	HET5_WT_2_t0
HET5	WT	2	t0	30	13	360	NA	NA	NA	NA	NA	NA	Okay	HET5_WT_2_t0
HET5	WT	2	t0	30	14	390	1.8	2.1	3.7	1.9	1.9	4.3	Okay	HET5_WT_2_t0
HET5	WT	2	t0	30	15	420	2	2.5	3.7	2.2	1.9	4.1	Okay	HET5_WT_2_t0
HET5	WT	2	t0	30	16	450	1.9	2.5	3.7	2.3	1.8	4.1	Okay	HET5_WT_2_t0
HET5	WT	2	t0	30	17	480	1.9	2	3.6	2.2	2	4.2	Okay	HET5_WT_2_t0
HET5	WT	2	t0	30	18	510	1.9	2.5	3.5	1.6	1.3	3.8	Okay	HET5_WT_2_t0
HET5	WT	2	t0	30	19	540	1.9	2	3.6	1.9	1.3	3.9	Okay	HET5_WT_2_t0
HET5	WT	2	t0	30	20	570	1.7	2.2	3.7	1.8	1.8	4.1	Okay	HET5_WT_2_t0
HET5	WT	2	t0	30	21	600	1.7	2.3	3.8	2	1.9	4.2	Okay	HET5_WT_2_t0
HET5	WT	2	t0	30	22	630	1.8	2.5	3.8	2	1.9	4.3	Okay	HET5_WT_2_t0
HET5	WT	2	t0	30	23	660	NA	NA	NA	NA	NA	NA	Okay	HET5_WT_2_t0
HET5	WT	2	t0	30	24	690	1.8	2.6	3.8	1.8	2	4.4	Okay	HET5_WT_2_t0
HET5	WT	2	t0	30	25	720	1.8	2.8	3.8	1.9	1.9	4.3	Okay	HET5_WT_2_t0
HET5	WT	2	t0	30	26	750	1.9	2.9	3.8	1.6	2	4.3	Okay	HET5_WT_2_t0
HET5	WT	2	t0	30	27	780	1.8	2.5	4.1	1.5	1.9	4.2	Okay	HET5_WT_2_t0
HET5	WT	2	t0	30	28	810	NA	NA	NA	NA	NA	NA	Okay	HET5_WT_2_t0
HET5	WT	2	t0	30	29	840	1.5	1.9	4.2	NA	NA	NA	Okay	HET5_WT_2_t0
HET5	WT	2	t0	30	30	870	2.1	2.5	4	1.7	2.2	4.1	Okay	HET5_WT_2_t0
HET5	WT	2	t0	30	31	900	2.1	2.5	4	1.9	2.2	4.2	Okay	HET5_WT_2_t0
HET5	WT	2	t0	30	32	930	1.8	2.4	4.2	NA	NA	NA	Okay	HET5_WT_2_t0
HET5	WT	2	t0	30	33	960	1.7	2.4	3.9	1.5	1.9	4.1	Okay	HET5_WT_2_t0
HET5	WT	2	t0	30	34	990	1.8	2.5	3.9	1.4	1.7	4.1	Okay	HET5_WT_2_t0
HET5	WT	2	t0	30	35	1020	2.1	2.5	4	1.7	1.9	4.2	Okay	HET5_WT_2_t0
HET5	WT	2	t0	30	36	1050	2.5	2.8	3.8	1.9	2	4.2	Okay	HET5_WT_2_t0
HET5	WT	2	t0	30	37	1080	2.4	2.6	3.9	1.8	1.8	4.3	Okay	HET5_WT_2_t0
HET5	WT	2	t0	30	38	1110	2.5	2.6	3.9	1.7	1.9	4.2	Okay	HET5_WT_2_t0
HET5	WT	2	t0	30	39	1140	2.5	2.5	4	1.8	1.8	4.1	Okay	HET5_WT_2_t0
HET5	WT	2	t0	30	40	1170	2.3	1.8	3.9	2.4	2.7	4	Okay	HET5_WT_2_t0
HET5	WT	2	t0	30	41	1200	2.1	2.6	4	2.2	1.7	4.2	Okay	HET5_WT_2_t0
HET5	WT	2	t0	30	42	1230	2.2	2.4	3.9	2.1	1.6	4	Okay	HET5_WT_2_t0
HET5	WT	2	t0	30	43	1260	2.2	2.3	4	2.1	1.6	4.1	Okay	HET5_WT_2_t0
HET5	WT	2	t0	30	44	1290	2.1	1.5	3.9	2.3	2.4	4	Okay	HET5_WT_2_t0
HET5	WT	2	t0	30	45	1320	2.2	1.5	3.8	2.2	2.2	4	Okay	HET5_WT_2_t0
HET5	WT	2	t0	30	46	1350	2.5	2.9	3.8	2.4	1.9	3.9	Okay	HET5_WT_2_t0
HET5	WT	2	t0	30	47	1380	2.3	3.2	3.6	2.4	2.3	3.9	Okay	HET5_WT_2_t0
HET5	WT	2	t0	30	48	1410	2.5	3.1	3.6	2.6	2.1	3.6	Okay	HET5_WT_2_t0
HET5	WT	2	t0	30	49	1440	2.8	2.1	3.4	2.2	3	3.6	Okay	HET5_WT_2_t0
HET5	WT	2	t0	30	50	1470	2.4	2.9	3.6	2.4	1.9	3.9	Okay	HET5_WT_2_t0
HET5	WT	2	t0	32	1	0	1.8	1.8	2.1	NA	NA	NA	Okay	HET5_WT_2_t0
HET5	WT	2	t0	32	2	30	1.6	1.8	2.3	NA	NA	NA	Okay	HET5_WT_2_t0
HET5	WT	2	t0	32	3	60	1.6	1.7	2.1	NA	NA	NA	Okay	HET5_WT_2_t0
HET5	WT	2	t0	32	4	90	1.7	1.7	2.2	NA	NA	NA	Okay	HET5_WT_2_t0
HET5	WT	2	t0	32	5	120	1.5	1.7	2	NA	NA	NA	Okay	HET5_WT_2_t0
HET5	WT	2	t0	32	6	150	1.6	1.7	2.1	NA	NA	NA	Okay	HET5_WT_2_t0
HET5	WT	2	t0	32	7	180	1.6	1.7	2.1	NA	NA	NA	Okay	HET5_WT_2_t0
HET5	WT	2	t0	32	8	210	1.7	1.8	2.1	NA	NA	NA	Okay	HET5_WT_2_t0
HET5	WT	2	t0	32	9	240	1.6	1.6	2.1	NA	NA	NA	Okay	HET5_WT_2_t0
HET5	WT	2	t0	32	10	270	1.8	1.7	2.4	NA	NA	NA	Okay	HET5_WT_2_t0
HET5	WT	2	t0	32	11	300	1.7	1.8	2.2	NA	NA	NA	Okay	HET5_WT_2_t0
HET5	WT	2	t0	32	12	330	1.8	1.7	2.2	NA	NA	NA	Okay	HET5_WT_2_t0
HET5	WT	2	t0	32	13	360	1.7	1.8	2.3	NA	NA	NA	Okay	HET5_WT_2_t0
HET5	WT	2	t0	32	14	390	1.6	1.9	2.2	NA	NA	NA	Okay	HET5_WT_2_t0
HET5	WT	2	t0	32	15	420	1.7	1.8	2.2	NA	NA	NA	Okay	HET5_WT_2_t0
HET5	WT	2	t0	32	16	450	1.8	1.7	2.3	NA	NA	NA	Okay	HET5_WT_2_t0
HET5	WT	2	t0	32	17	480	1.7	1.8	2.3	NA	NA	NA	Okay	HET5_WT_2_t0
HET5	WT	2	t0	32	18	510	1.7	1.7	2.3	NA	NA	NA	Okay	HET5_WT_2_t0
HET5	WT	2	t0	32	19	540	1.5	2	2.4	NA	NA	NA	Okay	HET5_WT_2_t0
HET5	WT	2	t0	32	20	570	1.7	1.5	2.5	NA	NA	NA	Okay	HET5_WT_2_t0
HET5	WT	2	t0	32	21	600	1.7	1.6	2.4	NA	NA	NA	Okay	HET5_WT_2_t0
HET5	WT	2	t0	32	22	630	1.7	1.5	2.4	NA	NA	NA	Okay	HET5_WT_2_t0
HET5	WT	2	t0	32	23	660	1.7	1.7	2.4	NA	NA	NA	Okay	HET5_WT_2_t0
HET5	WT	2	t0	32	24	690	1.7	1.6	2.4	NA	NA	NA	Okay	HET5_WT_2_t0
HET5	WT	2	t0	32	25	720	1.7	1.6	2.5	NA	NA	NA	Okay	HET5_WT_2_t0
HET5	WT	2	t0	32	26	750	1.8	1.5	2.4	NA	NA	NA	Okay	HET5_WT_2_t0
HET5	WT	2	t0	32	27	780	1.8	1.6	2.4	NA	NA	NA	Okay	HET5_WT_2_t0
HET5	WT	2	t0	32	28	810	1.9	1.8	2.3	NA	NA	NA	Okay	HET5_WT_2_t0
HET5	WT	2	t0	32	29	840	1.9	1.7	2.5	NA	NA	NA	Okay	HET5_WT_2_t0
HET5	WT	2	t0	32	30	870	1.8	1.9	2.5	NA	NA	NA	Okay	HET5_WT_2_t0
HET5	WT	2	t0	32	31	900	1.7	2	2.5	NA	NA	NA	Okay	HET5_WT_2_t0
HET5	WT	2	t0	32	32	930	1.7	1.8	2.4	NA	NA	NA	Okay	HET5_WT_2_t0
HET5	WT	2	t0	32	33	960	1.4	1.4	2.5	1.7	1.9	2.5	Okay	HET5_WT_2_t0
HET5	WT	2	t0	32	34	990	1.5	1.1	2.4	1.9	2	2.4	Okay	HET5_WT_2_t0
HET5	WT	2	t0	32	35	1020	1.8	1.8	2.5	2	2.1	2.5	Okay	HET5_WT_2_t0
HET5	WT	2	t0	32	36	1050	2	2	2.5	1.5	1.4	2.6	Okay	HET5_WT_2_t0
HET5	WT	2	t0	32	37	1080	2.1	2.1	2.4	1.8	1.5	2.5	Okay	HET5_WT_2_t0
HET5	WT	2	t0	32	38	1110	1.9	1.6	2.6	NA	NA	NA	Okay	HET5_WT_2_t0
HET5	WT	2	t0	32	39	1140	1.8	1.7	2.3	2	2.1	2.4	Okay	HET5_WT_2_t0
HET5	WT	2	t0	32	40	1170	1.9	1.7	2.5	1.3	1.6	2.7	Okay	HET5_WT_2_t0
HET5	WT	2	t0	32	41	1200	1.8	1.5	2.3	1.6	1.8	2.6	Okay	HET5_WT_2_t0
HET5	WT	2	t0	32	42	1230	1.8	1.7	2.4	1.6	1.8	2.7	Okay	HET5_WT_2_t0
HET5	WT	2	t0	32	43	1260	2	2	2.3	1.9	1.4	2.6	Okay	HET5_WT_2_t0
HET5	WT	2	t0	32	44	1290	2	1.8	2.4	2	1.3	2.8	Okay	HET5_WT_2_t0
HET5	WT	2	t0	32	45	1320	2.4	1.7	2.6	2.3	1.5	2.8	Okay	HET5_WT_2_t0
HET5	WT	2	t0	32	46	1350	2.3	1.5	2.5	1.9	1.8	2.8	Okay	HET5_WT_2_t0
HET5	WT	2	t0	32	47	1380	2.2	2	2.4	2.2	1.7	2.6	Okay	HET5_WT_2_t0
HET5	WT	2	t0	32	48	1410	2.5	1.8	2.4	2.5	2.2	2.4	Okay	HET5_WT_2_t0
HET5	WT	2	t0	32	49	1440	2.5	2	2.4	2.2	1.6	2.5	Okay	HET5_WT_2_t0
HET5	WT	2	t0	32	50	1470	2.4	2.4	2.4	2.3	1.9	2.5	Okay	HET5_WT_2_t0
HET5	WT	2	t0	34	1	0	2	1.8	3.1	NA	NA	NA	Okay	HET5_WT_2_t0
HET5	WT	2	t0	34	2	30	1.9	2	2.9	NA	NA	NA	Okay	HET5_WT_2_t0
HET5	WT	2	t0	34	3	60	2	2.1	3.1	NA	NA	NA	Okay	HET5_WT_2_t0
HET5	WT	2	t0	34	4	90	1.9	2.3	2.9	NA	NA	NA	Okay	HET5_WT_2_t0
HET5	WT	2	t0	34	5	120	1.8	2.2	2.8	NA	NA	NA	Okay	HET5_WT_2_t0
HET5	WT	2	t0	34	6	150	2.1	2.1	3	NA	NA	NA	Okay	HET5_WT_2_t0
HET5	WT	2	t0	34	7	180	2.1	2	2.9	NA	NA	NA	Okay	HET5_WT_2_t0
HET5	WT	2	t0	34	8	210	2	2.1	3	NA	NA	NA	Okay	HET5_WT_2_t0
HET5	WT	2	t0	34	9	240	2.3	1.9	2.8	NA	NA	NA	Okay	HET5_WT_2_t0
HET5	WT	2	t0	34	10	270	2.1	1.8	3	NA	NA	NA	Okay	HET5_WT_2_t0
HET5	WT	2	t0	34	11	300	2.3	2	2.7	NA	NA	NA	Okay	HET5_WT_2_t0
HET5	WT	2	t0	34	12	330	1.6	2.4	2.9	NA	NA	NA	Okay	HET5_WT_2_t0
HET5	WT	2	t0	34	13	360	2.2	2.3	3.1	NA	NA	NA	Okay	HET5_WT_2_t0
HET5	WT	2	t0	34	14	390	2	2	3	NA	NA	NA	Okay	HET5_WT_2_t0
HET5	WT	2	t0	34	15	420	1.9	1.9	2.9	NA	NA	NA	Okay	HET5_WT_2_t0
HET5	WT	2	t0	34	16	450	2	2.1	3	NA	NA	NA	Okay	HET5_WT_2_t0
HET5	WT	2	t0	34	17	480	2.1	2.3	3.1	NA	NA	NA	Okay	HET5_WT_2_t0
HET5	WT	2	t0	34	18	510	1.8	2.2	3.1	NA	NA	NA	Okay	HET5_WT_2_t0
HET5	WT	2	t0	34	19	540	1.8	2.3	3	NA	NA	NA	Okay	HET5_WT_2_t0
HET5	WT	2	t0	34	20	570	1.9	2.2	3	NA	NA	NA	Okay	HET5_WT_2_t0
HET5	WT	2	t0	34	21	600	2.1	2	3.1	NA	NA	NA	Okay	HET5_WT_2_t0
HET5	WT	2	t0	34	22	630	1.9	2	3	NA	NA	NA	Okay	HET5_WT_2_t0
HET5	WT	2	t0	34	23	660	1.8	2	3.1	2.1	2.1	3.3	Okay	HET5_WT_2_t0
HET5	WT	2	t0	34	24	690	1.8	1.8	3	NA	NA	NA	Okay	HET5_WT_2_t0
HET5	WT	2	t0	34	25	720	2.1	1.8	2.8	2.4	1.7	3.2	Okay	HET5_WT_2_t0
HET5	WT	2	t0	34	26	750	2.1	1.9	3.2	NA	NA	NA	Okay	HET5_WT_2_t0
HET5	WT	2	t0	34	27	780	1.7	1.9	3	NA	NA	NA	Okay	HET5_WT_2_t0
HET5	WT	2	t0	34	28	810	2	2.1	3	NA	NA	NA	Okay	HET5_WT_2_t0
HET5	WT	2	t0	34	29	840	2	2.1	3.2	NA	NA	NA	Okay	HET5_WT_2_t0
HET5	WT	2	t0	34	30	870	2	1.9	3	NA	NA	NA	Okay	HET5_WT_2_t0
HET5	WT	2	t0	34	31	900	1.4	1.7	2.7	NA	NA	NA	Okay	HET5_WT_2_t0
HET5	WT	2	t0	34	32	930	1.7	1.4	2.6	NA	NA	NA	Okay	HET5_WT_2_t0
HET5	WT	2	t0	34	33	960	1.7	1.9	2.8	NA	NA	NA	Okay	HET5_WT_2_t0
HET5	WT	2	t0	34	34	990	1.9	2.1	3	NA	NA	NA	Okay	HET5_WT_2_t0
HET5	WT	2	t0	34	35	1020	1.7	1.8	3	NA	NA	NA	Okay	HET5_WT_2_t0
HET5	WT	2	t0	34	36	1050	1.5	1.7	2.9	NA	NA	NA	Okay	HET5_WT_2_t0
HET5	WT	2	t0	34	37	1080	1.7	1.8	3	NA	NA	NA	Okay	HET5_WT_2_t0
HET5	WT	2	t0	34	38	1110	1.6	2	3	NA	NA	NA	Okay	HET5_WT_2_t0
HET5	WT	2	t0	34	39	1140	1.7	2.3	3	NA	NA	NA	Okay	HET5_WT_2_t0
HET5	WT	2	t0	34	40	1170	1.7	2	3	NA	NA	NA	Okay	HET5_WT_2_t0
HET5	WT	2	t0	34	41	1200	1.8	2.1	3	NA	NA	NA	Okay	HET5_WT_2_t0
HET5	WT	2	t0	34	42	1230	1.6	2.2	2.8	NA	NA	NA	Okay	HET5_WT_2_t0
HET5	WT	2	t0	34	43	1260	1.7	2	2.9	NA	NA	NA	Okay	HET5_WT_2_t0
HET5	WT	2	t0	34	44	1290	1.6	2.1	2.9	NA	NA	NA	Okay	HET5_WT_2_t0
HET5	WT	2	t0	34	45	1320	2	1.8	3	NA	NA	NA	Okay	HET5_WT_2_t0
HET5	WT	2	t0	34	46	1350	1.9	1.9	3	NA	NA	NA	Okay	HET5_WT_2_t0
HET5	WT	2	t0	34	47	1380	1.8	1.9	2.9	NA	NA	NA	Okay	HET5_WT_2_t0
HET5	WT	2	t0	34	48	1410	1.7	2	2.8	NA	NA	NA	Okay	HET5_WT_2_t0
HET5	WT	2	t0	34	49	1440	1.7	2.4	2.6	1.7	2	2.8	Okay	HET5_WT_2_t0
HET5	WT	2	t0	34	50	1470	1.8	2	3	NA	NA	NA	Okay	HET5_WT_2_t0
HET5	WT	2	t0	35	1	0	2.2	1.2	0.9	1.7	2.2	1	Okay	HET5_WT_2_t0
HET5	WT	2	t0	35	2	30	2.2	1.2	0.9	1.9	2.2	1.1	Okay	HET5_WT_2_t0
HET5	WT	2	t0	35	3	60	1.9	2.2	0.9	2.2	1.2	1	Okay	HET5_WT_2_t0
HET5	WT	2	t0	35	4	90	2.3	1.2	0.9	2	2.2	1.1	Okay	HET5_WT_2_t0
HET5	WT	2	t0	35	5	120	2.4	1.1	0.9	1.9	2	1.1	Okay	HET5_WT_2_t0
HET5	WT	2	t0	35	6	150	1.9	2	1	2.3	1.1	1	Okay	HET5_WT_2_t0
HET5	WT	2	t0	35	7	180	2.3	1.4	1	2	2.3	1.1	Okay	HET5_WT_2_t0
HET5	WT	2	t0	35	8	210	1.8	2.2	1.1	2.2	1.6	1.1	Okay	HET5_WT_2_t0
HET5	WT	2	t0	35	9	240	2.2	1.5	1.1	1.9	2	1.2	Okay	HET5_WT_2_t0
HET5	WT	2	t0	35	10	270	2.1	1.9	1	2.3	1.6	1.1	Okay	HET5_WT_2_t0
HET5	WT	2	t0	35	11	300	2	2	1	NA	NA	NA	Okay	HET5_WT_2_t0
HET5	WT	2	t0	35	12	330	2.1	1.9	1.1	NA	NA	NA	Okay	HET5_WT_2_t0
HET5	WT	2	t0	35	13	360	1.8	2.2	0.9	2	1.9	1	Okay	HET5_WT_2_t0
HET5	WT	2	t0	35	14	390	1.8	2.5	1	2	2.1	1.1	Okay	HET5_WT_2_t0
HET5	WT	2	t0	35	15	420	2.4	1.9	1.2	2.4	2.9	1.3	Okay	HET5_WT_2_t0
HET5	WT	2	t0	35	16	450	2.2	2.1	1.2	2.2	3.1	1.2	Okay	HET5_WT_2_t0
HET5	WT	2	t0	35	17	480	2.2	2	1.2	2.6	2.5	1.4	Okay	HET5_WT_2_t0
HET5	WT	2	t0	35	18	510	NA	NA	NA	NA	NA	NA	Okay	HET5_WT_2_t0
HET5	WT	2	t0	35	19	540	2.4	2	1.2	2.4	2.5	1.4	Okay	HET5_WT_2_t0
HET5	WT	2	t0	35	20	570	2.2	1.8	1.2	2.5	2.5	1.3	Okay	HET5_WT_2_t0
HET5	WT	2	t0	35	21	600	2.2	1.8	1.2	2.3	2.5	1.4	Okay	HET5_WT_2_t0
HET5	WT	2	t0	35	22	630	2.2	2.1	1.3	NA	NA	NA	Okay	HET5_WT_2_t0
HET5	WT	2	t0	35	23	660	2.4	2	1.3	2.6	2.7	1.4	Okay	HET5_WT_2_t0
HET5	WT	2	t0	35	24	690	2.2	1.9	1.2	2.6	2.6	1.5	Okay	HET5_WT_2_t0
HET5	WT	2	t0	35	25	720	2.2	2	1.2	2.2	2.5	1.3	Okay	HET5_WT_2_t0
HET5	WT	2	t0	35	26	750	2.3	1.8	1.2	2.3	2.3	1.4	Okay	HET5_WT_2_t0
HET5	WT	2	t0	35	27	780	2.2	1.3	1	2.2	2.3	1.4	Okay	HET5_WT_2_t0
HET5	WT	2	t0	35	28	810	2.2	1.4	1	2	2.2	1.3	Okay	HET5_WT_2_t0
HET5	WT	2	t0	35	29	840	2.2	1.3	1	2.1	1.9	1.3	Okay	HET5_WT_2_t0
HET5	WT	2	t0	35	30	870	2.2	1.5	1	2.1	2	1.2	Okay	HET5_WT_2_t0
HET5	WT	2	t0	35	31	900	2.4	1.3	1	2.1	1.7	1.2	Okay	HET5_WT_2_t0
HET5	WT	2	t0	35	32	930	2.1	1.5	1.1	2.2	2.2	1.2	Okay	HET5_WT_2_t0
HET5	WT	2	t0	35	33	960	2.2	1.6	1.2	2.2	2.1	1.4	Okay	HET5_WT_2_t0
HET5	WT	2	t0	35	34	990	2.3	1.3	1.1	2.4	1.9	1.4	Okay	HET5_WT_2_t0
HET5	WT	2	t0	35	35	1020	2.2	1.3	1.1	2.5	2	1.4	Okay	HET5_WT_2_t0
HET5	WT	2	t0	35	36	1050	2.2	1.3	1.1	2.2	2.1	1.3	Okay	HET5_WT_2_t0
HET5	WT	2	t0	35	37	1080	2.4	2.7	1.2	2.3	2	1.3	Okay	HET5_WT_2_t0
HET5	WT	2	t0	35	38	1110	2.1	1.7	1.2	2.2	2.4	1.2	Okay	HET5_WT_2_t0
HET5	WT	2	t0	35	39	1140	2.1	1.5	1.1	2.1	2.1	1.2	Okay	HET5_WT_2_t0
HET5	WT	2	t0	35	40	1170	2.1	2.2	1.1	2.3	1.4	1.1	Okay	HET5_WT_2_t0
HET5	WT	2	t0	35	41	1200	2.2	1.4	1.1	1.9	2.3	1.3	Okay	HET5_WT_2_t0
HET5	WT	2	t0	35	42	1230	2.2	1.7	1.1	2.1	2.4	1.2	Okay	HET5_WT_2_t0
HET5	WT	2	t0	35	43	1260	2.2	1.9	1.2	2	2.4	1.3	Okay	HET5_WT_2_t0
HET5	WT	2	t0	35	44	1290	2.2	1.7	1.1	2	2.5	1.3	Okay	HET5_WT_2_t0
HET5	WT	2	t0	35	45	1320	2.3	1.8	0.9	2	2.6	1.3	Okay	HET5_WT_2_t0
HET5	WT	2	t0	35	46	1350	2.4	1.6	1	2.2	2.6	1.2	Okay	HET5_WT_2_t0
HET5	WT	2	t0	35	47	1380	2.2	1.8	1	2.1	2.7	1.2	Okay	HET5_WT_2_t0
HET5	WT	2	t0	35	48	1410	2.3	1.7	1.1	2.1	2.6	1.2	Okay	HET5_WT_2_t0
HET5	WT	2	t0	35	49	1440	2.4	1.6	1.2	2.1	2.6	1.3	Okay	HET5_WT_2_t0
HET5	WT	2	t0	35	50	1470	2.4	1.6	1.1	2.1	2.1	1.3	Okay	HET5_WT_2_t0
HET5	WT	2	t0	37	1	0	2.4	1.9	1.8	NA	NA	NA	Okay	HET5_WT_2_t0
HET5	WT	2	t0	37	2	30	2.5	2	1.8	NA	NA	NA	Okay	HET5_WT_2_t0
HET5	WT	2	t0	37	3	60	2.5	1.6	1.9	NA	NA	NA	Okay	HET5_WT_2_t0
HET5	WT	2	t0	37	4	90	2.6	1.8	1.9	NA	NA	NA	Okay	HET5_WT_2_t0
HET5	WT	2	t0	37	5	120	2.6	1.9	1.8	NA	NA	NA	Okay	HET5_WT_2_t0
HET5	WT	2	t0	37	6	150	2.4	1.7	1.9	NA	NA	NA	Okay	HET5_WT_2_t0
HET5	WT	2	t0	37	7	180	2.5	1.5	1.8	NA	NA	NA	Okay	HET5_WT_2_t0
HET5	WT	2	t0	37	8	210	2.6	2	1.9	NA	NA	NA	Okay	HET5_WT_2_t0
HET5	WT	2	t0	37	9	240	2.9	1.6	1.6	2.7	1.9	1.8	Okay	HET5_WT_2_t0
HET5	WT	2	t0	37	10	270	2.4	1.7	1.9	NA	NA	NA	Okay	HET5_WT_2_t0
HET5	WT	2	t0	37	11	300	2.6	1.8	1.9	2.8	1.6	1.9	Okay	HET5_WT_2_t0
HET5	WT	2	t0	37	12	330	2.8	1.7	1.8	NA	NA	NA	Okay	HET5_WT_2_t0
HET5	WT	2	t0	37	13	360	2.4	1.8	1.9	NA	NA	NA	Okay	HET5_WT_2_t0
HET5	WT	2	t0	37	14	390	2.4	1.9	1.8	NA	NA	NA	Okay	HET5_WT_2_t0
HET5	WT	2	t0	37	15	420	2.3	1.7	2	NA	NA	NA	Okay	HET5_WT_2_t0
HET5	WT	2	t0	37	16	450	2.6	1.9	1.8	NA	NA	NA	Okay	HET5_WT_2_t0
HET5	WT	2	t0	37	17	480	2.5	1.7	1.9	NA	NA	NA	Okay	HET5_WT_2_t0
HET5	WT	2	t0	37	18	510	2.7	1.9	1.9	NA	NA	NA	Okay	HET5_WT_2_t0
HET5	WT	2	t0	37	19	540	2.8	1.9	1.8	NA	NA	NA	Okay	HET5_WT_2_t0
HET5	WT	2	t0	37	20	570	2.8	1.8	1.8	NA	NA	NA	Okay	HET5_WT_2_t0
HET5	WT	2	t0	37	21	600	2.5	1.8	2	NA	NA	NA	Okay	HET5_WT_2_t0
HET5	WT	2	t0	37	22	630	2.5	1.8	1.9	NA	NA	NA	Okay	HET5_WT_2_t0
HET5	WT	2	t0	37	23	660	2.5	1.6	1.9	NA	NA	NA	Okay	HET5_WT_2_t0
HET5	WT	2	t0	37	24	690	2.7	2.1	1.6	2.7	2.9	1.6	Okay	HET5_WT_2_t0
HET5	WT	2	t0	37	25	720	2.5	2	1.8	NA	NA	NA	Okay	HET5_WT_2_t0
HET5	WT	2	t0	37	26	750	2.7	1.9	1.8	2.5	1.6	1.9	Okay	HET5_WT_2_t0
HET5	WT	2	t0	37	27	780	2.6	1.9	1.9	NA	NA	NA	Okay	HET5_WT_2_t0
HET5	WT	2	t0	37	28	810	2.6	1.6	1.9	NA	NA	NA	Okay	HET5_WT_2_t0
HET5	WT	2	t0	37	29	840	2.2	1.2	2.1	NA	NA	NA	Okay	HET5_WT_2_t0
HET5	WT	2	t0	37	30	870	2.4	1.4	1.9	2.3	2.1	2	Okay	HET5_WT_2_t0
HET5	WT	2	t0	37	31	900	NA	NA	NA	NA	NA	NA	Okay	HET5_WT_2_t0
HET5	WT	2	t0	37	32	930	NA	NA	NA	NA	NA	NA	Okay	HET5_WT_2_t0
HET5	WT	2	t0	37	33	960	2.2	1.7	2	NA	NA	NA	Okay	HET5_WT_2_t0
HET5	WT	2	t0	37	34	990	2.3	1.9	1.9	NA	NA	NA	Okay	HET5_WT_2_t0
HET5	WT	2	t0	37	35	1020	2.4	1.9	2	NA	NA	NA	Okay	HET5_WT_2_t0
HET5	WT	2	t0	37	36	1050	2.3	1.9	1.9	NA	NA	NA	Okay	HET5_WT_2_t0
HET5	WT	2	t0	37	37	1080	1.9	2	1.6	2.1	1.8	1.9	Okay	HET5_WT_2_t0
HET5	WT	2	t0	37	38	1110	1.8	2.3	1.9	NA	NA	NA	Okay	HET5_WT_2_t0
HET5	WT	2	t0	37	39	1140	1.9	2	2	NA	NA	NA	Okay	HET5_WT_2_t0
HET5	WT	2	t0	37	40	1170	1.9	2.2	1.9	NA	NA	NA	Okay	HET5_WT_2_t0
HET5	WT	2	t0	37	41	1200	2.3	2.2	1.9	NA	NA	NA	Okay	HET5_WT_2_t0
HET5	WT	2	t0	37	42	1230	NA	NA	NA	NA	NA	NA	Okay	HET5_WT_2_t0
HET5	WT	2	t0	37	43	1260	2.1	2.1	1.8	NA	NA	NA	Okay	HET5_WT_2_t0
HET5	WT	2	t0	37	44	1290	NA	NA	NA	NA	NA	NA	Okay	HET5_WT_2_t0
HET5	WT	2	t0	37	45	1320	NA	NA	NA	NA	NA	NA	Okay	HET5_WT_2_t0
HET5	WT	2	t0	37	46	1350	1.9	2.1	1.9	2.2	1.7	1.9	Okay	HET5_WT_2_t0
HET5	WT	2	t0	37	47	1380	1.7	1.7	1.9	2.3	1.5	2.1	Okay	HET5_WT_2_t0
HET5	WT	2	t0	37	48	1410	2.1	1.8	1.9	2.3	1.5	1.9	Okay	HET5_WT_2_t0
HET5	WT	2	t0	37	49	1440	2.3	2.1	2	NA	NA	NA	Okay	HET5_WT_2_t0
HET5	WT	2	t0	37	50	1470	2.5	2	2	2.7	1.8	2	Okay	HET5_WT_2_t0
HET5	WT	2	t0	38	1	0	1.1	1.5	4	2.1	1.4	4.2	Okay	HET5_WT_2_t0
HET5	WT	2	t0	38	2	30	1.6	1.4	4	2.2	1.4	4.1	Okay	HET5_WT_2_t0
HET5	WT	2	t0	38	3	60	1.5	1.5	4.1	2.2	1.6	4.1	Okay	HET5_WT_2_t0
HET5	WT	2	t0	38	4	90	2.2	1.5	4.2	1.7	1.4	4.3	Okay	HET5_WT_2_t0
HET5	WT	2	t0	38	5	120	1.5	1.3	4.1	2	1.2	4.2	Okay	HET5_WT_2_t0
HET5	WT	2	t0	38	6	150	1.4	1.3	4	1.7	1.1	4.2	Okay	HET5_WT_2_t0
HET5	WT	2	t0	38	7	180	1.7	1.2	4.2	NA	NA	NA	Okay	HET5_WT_2_t0
HET5	WT	2	t0	38	8	210	1.7	1.2	4.2	NA	NA	NA	Okay	HET5_WT_2_t0
HET5	WT	2	t0	38	9	240	1.8	1.4	4.1	NA	NA	NA	Okay	HET5_WT_2_t0
HET5	WT	2	t0	38	10	270	1.8	1.4	4.2	NA	NA	NA	Okay	HET5_WT_2_t0
HET5	WT	2	t0	38	11	300	2.1	1.3	4.2	NA	NA	NA	Okay	HET5_WT_2_t0
HET5	WT	2	t0	38	12	330	1.9	1.2	4.1	NA	NA	NA	Okay	HET5_WT_2_t0
HET5	WT	2	t0	38	13	360	2.2	1.6	4	NA	NA	NA	Okay	HET5_WT_2_t0
HET5	WT	2	t0	38	14	390	2.1	1.5	3.9	NA	NA	NA	Okay	HET5_WT_2_t0
HET5	WT	2	t0	38	15	420	2.1	1.6	4.1	NA	NA	NA	Okay	HET5_WT_2_t0
HET5	WT	2	t0	38	16	450	1.9	1.6	4.1	NA	NA	NA	Okay	HET5_WT_2_t0
HET5	WT	2	t0	38	17	480	2.1	1.8	4	NA	NA	NA	Okay	HET5_WT_2_t0
HET5	WT	2	t0	38	18	510	1.9	2	3.9	NA	NA	NA	Okay	HET5_WT_2_t0
HET5	WT	2	t0	38	19	540	2	1.8	4	NA	NA	NA	Okay	HET5_WT_2_t0
HET5	WT	2	t0	38	20	570	1.9	1.9	4.1	NA	NA	NA	Okay	HET5_WT_2_t0
HET5	WT	2	t0	38	21	600	2	1.6	4.1	NA	NA	NA	Okay	HET5_WT_2_t0
HET5	WT	2	t0	38	22	630	2.1	1.9	4	NA	NA	NA	Okay	HET5_WT_2_t0
HET5	WT	2	t0	38	23	660	2.1	2	4	NA	NA	NA	Okay	HET5_WT_2_t0
HET5	WT	2	t0	38	24	690	2	1.8	4	NA	NA	NA	Okay	HET5_WT_2_t0
HET5	WT	2	t0	38	25	720	1.9	1.8	4	NA	NA	NA	Okay	HET5_WT_2_t0
HET5	WT	2	t0	38	26	750	2.1	1.7	4.1	NA	NA	NA	Okay	HET5_WT_2_t0
HET5	WT	2	t0	38	27	780	2.1	1.8	4	NA	NA	NA	Okay	HET5_WT_2_t0
HET5	WT	2	t0	38	28	810	2.2	1.8	4	NA	NA	NA	Okay	HET5_WT_2_t0
HET5	WT	2	t0	38	29	840	2	1.9	3.9	NA	NA	NA	Okay	HET5_WT_2_t0
HET5	WT	2	t0	38	30	870	1.7	2	4	NA	NA	NA	Okay	HET5_WT_2_t0
HET5	WT	2	t0	38	31	900	1.9	2	4	NA	NA	NA	Okay	HET5_WT_2_t0
HET5	WT	2	t0	38	32	930	2	2.1	3.9	NA	NA	NA	Okay	HET5_WT_2_t0
HET5	WT	2	t0	38	33	960	1.9	1.8	3.9	NA	NA	NA	Okay	HET5_WT_2_t0
HET5	WT	2	t0	38	34	990	1.9	1.5	4	NA	NA	NA	Okay	HET5_WT_2_t0
HET5	WT	2	t0	38	35	1020	2	1.6	4.1	NA	NA	NA	Okay	HET5_WT_2_t0
HET5	WT	2	t0	38	36	1050	2	1.5	4	NA	NA	NA	Okay	HET5_WT_2_t0
HET5	WT	2	t0	38	37	1080	1.9	1.8	4.2	NA	NA	NA	Okay	HET5_WT_2_t0
HET5	WT	2	t0	38	38	1110	2	1.9	4.1	NA	NA	NA	Okay	HET5_WT_2_t0
HET5	WT	2	t0	38	39	1140	2	2	4	NA	NA	NA	Okay	HET5_WT_2_t0
HET5	WT	2	t0	38	40	1170	1.9	2.1	3.8	NA	NA	NA	Okay	HET5_WT_2_t0
HET5	WT	2	t0	38	41	1200	1.9	1.9	4	NA	NA	NA	Okay	HET5_WT_2_t0
HET5	WT	2	t0	38	42	1230	1.9	1.6	4.1	NA	NA	NA	Okay	HET5_WT_2_t0
HET5	WT	2	t0	38	43	1260	2	1.9	3.9	NA	NA	NA	Okay	HET5_WT_2_t0
HET5	WT	2	t0	38	44	1290	1.9	1.9	4	NA	NA	NA	Okay	HET5_WT_2_t0
HET5	WT	2	t0	38	45	1320	2	2.1	4.1	NA	NA	NA	Okay	HET5_WT_2_t0
HET5	WT	2	t0	38	46	1350	1.6	2.2	4.1	NA	NA	NA	Okay	HET5_WT_2_t0
HET5	WT	2	t0	38	47	1380	1.9	2.4	4	NA	NA	NA	Okay	HET5_WT_2_t0
HET5	WT	2	t0	38	48	1410	2.2	2.2	4	NA	NA	NA	Okay	HET5_WT_2_t0
HET5	WT	2	t0	38	49	1440	2.1	2.3	4.1	NA	NA	NA	Okay	HET5_WT_2_t0
HET5	WT	2	t0	38	50	1470	1.8	2.2	4	NA	NA	NA	Okay	HET5_WT_2_t0
HET5	WT	2	t0	39	1	0	1.6	1.4	3.3	NA	NA	NA	Okay	HET5_WT_2_t0
HET5	WT	2	t0	39	2	30	1.7	1.5	3.2	NA	NA	NA	Okay	HET5_WT_2_t0
HET5	WT	2	t0	39	3	60	1.8	1.5	3.2	NA	NA	NA	Okay	HET5_WT_2_t0
HET5	WT	2	t0	39	4	90	1.7	1.5	3.2	NA	NA	NA	Okay	HET5_WT_2_t0
HET5	WT	2	t0	39	5	120	1.6	1.4	3.3	NA	NA	NA	Okay	HET5_WT_2_t0
HET5	WT	2	t0	39	6	150	1.5	1.7	3.1	1.8	1.6	3.2	Okay	HET5_WT_2_t0
HET5	WT	2	t0	39	7	180	1.5	1.8	3.1	1.8	1.6	3.3	Okay	HET5_WT_2_t0
HET5	WT	2	t0	39	8	210	1.5	1.5	3.3	1.9	1.6	3.3	Okay	HET5_WT_2_t0
HET5	WT	2	t0	39	9	240	1.6	1.7	3.2	1.7	1.5	3.2	Okay	HET5_WT_2_t0
HET5	WT	2	t0	39	10	270	1.7	1.5	3.3	NA	NA	NA	Okay	HET5_WT_2_t0
HET5	WT	2	t0	39	11	300	1.6	1.5	3.2	1.8	1.4	3.3	Okay	HET5_WT_2_t0
HET5	WT	2	t0	39	12	330	1.6	1.6	3.2	1.7	1.4	3.3	Okay	HET5_WT_2_t0
HET5	WT	2	t0	39	13	360	1.6	1.5	3.2	1.9	1.2	3.4	Okay	HET5_WT_2_t0
HET5	WT	2	t0	39	14	390	1.5	1.7	3	1.8	1.5	3.3	Okay	HET5_WT_2_t0
HET5	WT	2	t0	39	15	420	1.8	1.7	3.1	2	1.8	3.3	Okay	HET5_WT_2_t0
HET5	WT	2	t0	39	16	450	1.5	1.5	3	1.9	1.6	3.3	Okay	HET5_WT_2_t0
HET5	WT	2	t0	39	17	480	1.7	1.3	3.1	1.7	1.7	3.2	Okay	HET5_WT_2_t0
HET5	WT	2	t0	39	18	510	1.5	1.4	3.1	NA	NA	NA	Okay	HET5_WT_2_t0
HET5	WT	2	t0	39	19	540	2	1.4	2.9	1.6	1.5	3.2	Okay	HET5_WT_2_t0
HET5	WT	2	t0	39	20	570	1.9	1.7	2.9	1.5	1.4	3.2	Okay	HET5_WT_2_t0
HET5	WT	2	t0	39	21	600	2	2.1	3	1.7	1.4	3.2	Okay	HET5_WT_2_t0
HET5	WT	2	t0	39	22	630	2	2.1	3.1	1.6	1.5	3.3	Okay	HET5_WT_2_t0
HET5	WT	2	t0	39	23	660	1.9	2.1	3.2	1.6	1.7	3.3	Okay	HET5_WT_2_t0
HET5	WT	2	t0	39	24	690	1.9	1.6	3.4	2.1	2.2	3.4	Okay	HET5_WT_2_t0
HET5	WT	2	t0	39	25	720	2.3	2.1	3.3	1.9	1.8	3.5	Okay	HET5_WT_2_t0
HET5	WT	2	t0	39	26	750	1.7	1.8	3.4	2.1	2.2	3.4	Okay	HET5_WT_2_t0
HET5	WT	2	t0	39	27	780	2	2.3	3.4	1.8	1.7	3.5	Okay	HET5_WT_2_t0
HET5	WT	2	t0	39	28	810	1.9	1.5	3.5	2.1	2.1	3.5	Okay	HET5_WT_2_t0
HET5	WT	2	t0	39	29	840	2	2	3.4	1.8	1.8	3.6	Okay	HET5_WT_2_t0
HET5	WT	2	t0	39	30	870	1.9	1.7	3.6	NA	NA	NA	Okay	HET5_WT_2_t0
HET5	WT	2	t0	39	31	900	2	1.7	3.5	NA	NA	NA	Okay	HET5_WT_2_t0
HET5	WT	2	t0	39	32	930	2.1	1.6	3.5	NA	NA	NA	Okay	HET5_WT_2_t0
HET5	WT	2	t0	39	33	960	2	1.6	3.5	NA	NA	NA	Okay	HET5_WT_2_t0
HET5	WT	2	t0	39	34	990	1.8	1.5	3.5	2	1.8	3.5	Okay	HET5_WT_2_t0
HET5	WT	2	t0	39	35	1020	2.1	1.4	3.5	NA	NA	NA	Okay	HET5_WT_2_t0
HET5	WT	2	t0	39	36	1050	2.3	1.6	3.5	2.2	1.3	3.6	Okay	HET5_WT_2_t0
HET5	WT	2	t0	39	37	1080	2.3	1.7	3.5	NA	NA	NA	Okay	HET5_WT_2_t0
HET5	WT	2	t0	39	38	1110	2.2	1.6	3.4	2.2	1.2	3.5	Okay	HET5_WT_2_t0
HET5	WT	2	t0	39	39	1140	2.5	1.8	3.3	2.7	1.6	3.5	Okay	HET5_WT_2_t0
HET5	WT	2	t0	39	40	1170	2.3	1.8	3.3	2.5	1.3	3.5	Okay	HET5_WT_2_t0
HET5	WT	2	t0	39	41	1200	2.3	1.8	3.3	2.6	1.3	3.4	Okay	HET5_WT_2_t0
HET5	WT	2	t0	39	42	1230	2.1	1.8	3.3	2.5	1.3	3.4	Okay	HET5_WT_2_t0
HET5	WT	2	t0	39	43	1260	1.9	1.8	3.2	2.5	1.5	3.4	Okay	HET5_WT_2_t0
HET5	WT	2	t0	39	44	1290	2	1.7	3.3	2.5	1.3	3.4	Okay	HET5_WT_2_t0
HET5	WT	2	t0	39	45	1320	2.2	1.6	3.4	2.3	1.4	3.6	Okay	HET5_WT_2_t0
HET5	WT	2	t0	39	46	1350	2.5	1.5	3.5	NA	NA	NA	Okay	HET5_WT_2_t0
HET5	WT	2	t0	39	47	1380	2.3	1.3	3.4	NA	NA	NA	Okay	HET5_WT_2_t0
HET5	WT	2	t0	39	48	1410	2.1	1.5	3.4	NA	NA	NA	Okay	HET5_WT_2_t0
HET5	WT	2	t0	39	49	1440	2.3	1.7	3.4	2.1	1.2	3.5	Okay	HET5_WT_2_t0
HET5	WT	2	t0	39	50	1470	2.3	1.7	3.4	2.2	1.2	3.5	Okay	HET5_WT_2_t0
HET5	WT	2	t0	40	1	0	1.3	1.4	3	NA	NA	NA	Okay	HET5_WT_2_t0
HET5	WT	2	t0	40	2	30	1.3	1.4	3	NA	NA	NA	Okay	HET5_WT_2_t0
HET5	WT	2	t0	40	3	60	1.5	1.3	3	NA	NA	NA	Okay	HET5_WT_2_t0
HET5	WT	2	t0	40	4	90	1.4	1.3	3	NA	NA	NA	Okay	HET5_WT_2_t0
HET5	WT	2	t0	40	5	120	1.4	1.2	3	NA	NA	NA	Okay	HET5_WT_2_t0
HET5	WT	2	t0	40	6	150	1.9	1.3	2.8	NA	NA	NA	Okay	HET5_WT_2_t0
HET5	WT	2	t0	40	7	180	1.3	1.6	3	NA	NA	NA	Okay	HET5_WT_2_t0
HET5	WT	2	t0	40	8	210	1.3	1.9	3	NA	NA	NA	Okay	HET5_WT_2_t0
HET5	WT	2	t0	40	9	240	1.1	1.6	2.9	NA	NA	NA	Okay	HET5_WT_2_t0
HET5	WT	2	t0	40	10	270	1.6	2.3	2.4	NA	NA	NA	Okay	HET5_WT_2_t0
HET5	WT	2	t0	40	11	300	1.8	2.2	2.4	NA	NA	NA	Okay	HET5_WT_2_t0
HET5	WT	2	t0	40	12	330	1.6	2.3	2.6	NA	NA	NA	Okay	HET5_WT_2_t0
HET5	WT	2	t0	40	13	360	1.7	2.4	2.7	NA	NA	NA	Okay	HET5_WT_2_t0
HET5	WT	2	t0	40	14	390	1.3	1.8	2.6	NA	NA	NA	Okay	HET5_WT_2_t0
HET5	WT	2	t0	40	15	420	1.6	1.8	2.9	NA	NA	NA	Okay	HET5_WT_2_t0
HET5	WT	2	t0	40	16	450	1.8	1.7	2.9	NA	NA	NA	Okay	HET5_WT_2_t0
HET5	WT	2	t0	40	17	480	1.9	2.4	2.8	NA	NA	NA	Okay	HET5_WT_2_t0
HET5	WT	2	t0	40	18	510	1.6	2.3	2.8	NA	NA	NA	Okay	HET5_WT_2_t0
HET5	WT	2	t0	40	19	540	1.7	1.9	2.9	NA	NA	NA	Okay	HET5_WT_2_t0
HET5	WT	2	t0	40	20	570	NA	NA	NA	NA	NA	NA	Okay	HET5_WT_2_t0
HET5	WT	2	t0	40	21	600	1.5	2.1	3	NA	NA	NA	Okay	HET5_WT_2_t0
HET5	WT	2	t0	40	22	630	1.6	2.2	2.8	1.2	2.1	3	Okay	HET5_WT_2_t0
HET5	WT	2	t0	40	23	660	1.7	2.1	2.8	NA	NA	NA	Okay	HET5_WT_2_t0
HET5	WT	2	t0	40	24	690	1.5	2.3	2.8	NA	NA	NA	Okay	HET5_WT_2_t0
HET5	WT	2	t0	40	25	720	1.4	2.3	2.8	NA	NA	NA	Okay	HET5_WT_2_t0
HET5	WT	2	t0	40	26	750	1.6	2.3	2.7	1.1	2	2.9	Okay	HET5_WT_2_t0
HET5	WT	2	t0	40	27	780	1.6	1.7	2.7	1.5	1.9	2.9	Okay	HET5_WT_2_t0
HET5	WT	2	t0	40	28	810	1.7	1.7	2.7	1.4	1.8	2.8	Okay	HET5_WT_2_t0
HET5	WT	2	t0	40	29	840	1.7	1.7	2.6	1.3	1.7	2.8	Okay	HET5_WT_2_t0
HET5	WT	2	t0	40	30	870	1.6	1.5	2.7	1	2.2	2.8	Okay	HET5_WT_2_t0
HET5	WT	2	t0	40	31	900	1.4	2.2	2.7	1.6	1.6	2.7	Okay	HET5_WT_2_t0
HET5	WT	2	t0	40	32	930	1.7	1.3	2.4	1.4	2.1	2.8	Okay	HET5_WT_2_t0
HET5	WT	2	t0	40	33	960	1.6	1.4	2.5	1.4	2.2	2.9	Okay	HET5_WT_2_t0
HET5	WT	2	t0	40	34	990	1.5	1.6	2.5	1.6	2.2	2.7	Okay	HET5_WT_2_t0
HET5	WT	2	t0	40	35	1020	1.6	1.7	2.6	1.5	2.1	2.8	Okay	HET5_WT_2_t0
HET5	WT	2	t0	40	36	1050	1.8	1.5	2.6	1.4	2.3	2.8	Okay	HET5_WT_2_t0
HET5	WT	2	t0	40	37	1080	1.8	1.9	2.6	1.5	2.1	2.9	Okay	HET5_WT_2_t0
HET5	WT	2	t0	40	38	1110	1.5	1.8	2.5	1.5	2	3	Okay	HET5_WT_2_t0
HET5	WT	2	t0	40	39	1140	1.5	2	2.8	NA	NA	NA	Okay	HET5_WT_2_t0
HET5	WT	2	t0	40	40	1170	1.8	1.7	2.6	1.6	2	2.9	Okay	HET5_WT_2_t0
HET5	WT	2	t0	40	41	1200	1.6	1.8	2.7	1.3	1.9	2.8	Okay	HET5_WT_2_t0
HET5	WT	2	t0	40	42	1230	1.9	1.6	2.5	1.2	2	3	Okay	HET5_WT_2_t0
HET5	WT	2	t0	40	43	1260	1.7	1.8	2.5	1.5	2.1	3	Okay	HET5_WT_2_t0
HET5	WT	2	t0	40	44	1290	1.5	1.5	2.6	1.3	2.1	3	Okay	HET5_WT_2_t0
HET5	WT	2	t0	40	45	1320	1.7	1.3	2.6	1.3	2.2	3	Okay	HET5_WT_2_t0
HET5	WT	2	t0	40	46	1350	1.6	1.5	2.5	1.2	2.2	2.9	Okay	HET5_WT_2_t0
HET5	WT	2	t0	40	47	1380	1.6	1.5	2.9	1.2	2.1	3.1	Okay	HET5_WT_2_t0
HET5	WT	2	t0	40	48	1410	1.6	1.2	2.8	1.2	2.3	2.9	Okay	HET5_WT_2_t0
HET5	WT	2	t0	40	49	1440	1.2	2.1	2.9	1.7	1.3	2.9	Okay	HET5_WT_2_t0
HET5	WT	2	t0	40	50	1470	1.4	2.3	2.7	1.8	1.5	2.7	Okay	HET5_WT_2_t0
HET5	WT	2	t0	45	1	0	1.6	1.9	3.8	2.5	1.7	3.8	Okay	HET5_WT_2_t0
HET5	WT	2	t0	45	2	30	2.3	1.9	3.7	1.4	1.9	3.8	Okay	HET5_WT_2_t0
HET5	WT	2	t0	45	3	60	1.7	1.7	3.6	2.6	2.2	3.9	Okay	HET5_WT_2_t0
HET5	WT	2	t0	45	4	90	1.6	1.7	3.8	2.5	1.9	4	Okay	HET5_WT_2_t0
HET5	WT	2	t0	45	5	120	1.9	1.9	3.9	2.5	1.9	4	Okay	HET5_WT_2_t0
HET5	WT	2	t0	45	6	150	1.9	1.8	3.8	2.5	2.1	4	Okay	HET5_WT_2_t0
HET5	WT	2	t0	45	7	180	1.8	1.8	3.6	2.7	1.9	4	Okay	HET5_WT_2_t0
HET5	WT	2	t0	45	8	210	1.9	1.9	3.6	2.4	2	4	Okay	HET5_WT_2_t0
HET5	WT	2	t0	45	9	240	2.5	2.2	3.9	NA	NA	NA	Okay	HET5_WT_2_t0
HET5	WT	2	t0	45	10	270	2	2	4	NA	NA	NA	Okay	HET5_WT_2_t0
HET5	WT	2	t0	45	11	300	2.3	2	3.8	NA	NA	NA	Okay	HET5_WT_2_t0
HET5	WT	2	t0	45	12	330	2.2	2.1	3.7	2.3	1.5	3.9	Okay	HET5_WT_2_t0
HET5	WT	2	t0	45	13	360	2.3	1.9	3.7	2	1.3	3.8	Okay	HET5_WT_2_t0
HET5	WT	2	t0	45	14	390	2.3	1.3	3.8	2.5	1.8	4	Okay	HET5_WT_2_t0
HET5	WT	2	t0	45	15	420	2.6	2	3.7	2.5	1.5	3.8	Okay	HET5_WT_2_t0
HET5	WT	2	t0	45	16	450	2.5	1.5	3.8	2.5	2.2	3.8	Okay	HET5_WT_2_t0
HET5	WT	2	t0	45	17	480	2.5	2.5	3.6	3	1.8	3.7	Okay	HET5_WT_2_t0
HET5	WT	2	t0	45	18	510	2.6	2.4	3.5	2.8	1.8	3.7	Okay	HET5_WT_2_t0
HET5	WT	2	t0	45	19	540	2.8	2.5	3.5	3	2	3.8	Okay	HET5_WT_2_t0
HET5	WT	2	t0	45	20	570	2.6	2.5	3.6	2.9	2	3.9	Okay	HET5_WT_2_t0
HET5	WT	2	t0	45	21	600	2.7	2.4	3.5	2.8	1.9	3.9	Okay	HET5_WT_2_t0
HET5	WT	2	t0	45	22	630	2.2	1.9	3.3	2.7	2	3.8	Okay	HET5_WT_2_t0
HET5	WT	2	t0	45	23	660	2.2	1.7	3.4	2.7	2.1	3.7	Okay	HET5_WT_2_t0
HET5	WT	2	t0	45	24	690	2.3	1.8	3.2	2.8	2	3.8	Okay	HET5_WT_2_t0
HET5	WT	2	t0	45	25	720	2.7	1.9	3.4	2.7	2	3.7	Okay	HET5_WT_2_t0
HET5	WT	2	t0	45	26	750	2.4	1.6	3.5	2.7	2.1	3.8	Okay	HET5_WT_2_t0
HET5	WT	2	t0	45	27	780	3	2.2	3.9	2.1	2	4	Okay	HET5_WT_2_t0
HET5	WT	2	t0	45	28	810	2	2	4	2.8	1.7	4	Okay	HET5_WT_2_t0
HET5	WT	2	t0	45	29	840	2.5	1.5	3.8	1.8	1.8	3.9	Okay	HET5_WT_2_t0
HET5	WT	2	t0	45	30	870	2.5	1.4	3.5	1.8	1.8	3.8	Okay	HET5_WT_2_t0
HET5	WT	2	t0	45	31	900	2.7	1.7	3.4	2.2	2.3	3.5	Okay	HET5_WT_2_t0
HET5	WT	2	t0	45	32	930	1.8	1.9	3.5	2.6	1.4	3.8	Okay	HET5_WT_2_t0
HET5	WT	2	t0	45	33	960	2.5	1.7	3.6	1.5	1.7	3.8	Okay	HET5_WT_2_t0
HET5	WT	2	t0	45	34	990	1.7	1.9	3.7	2.5	1.3	3.8	Okay	HET5_WT_2_t0
HET5	WT	2	t0	45	35	1020	1.7	1.8	3.7	2.5	1.2	3.7	Okay	HET5_WT_2_t0
HET5	WT	2	t0	45	36	1050	1.5	1.9	3.7	2.3	1.4	3.7	Okay	HET5_WT_2_t0
HET5	WT	2	t0	45	37	1080	1.5	1.9	3.6	1.8	1.4	4	Okay	HET5_WT_2_t0
HET5	WT	2	t0	45	38	1110	1.7	1.6	3.6	2.1	1.1	3.9	Okay	HET5_WT_2_t0
HET5	WT	2	t0	45	39	1140	1.3	1.7	3.6	1.5	2.5	3.6	Okay	HET5_WT_2_t0
HET5	WT	2	t0	45	40	1170	1.8	1.9	3.6	2.1	1.2	3.9	Okay	HET5_WT_2_t0
HET5	WT	2	t0	45	41	1200	1.7	1.8	3.5	2.8	1.5	3.7	Okay	HET5_WT_2_t0
HET5	WT	2	t0	45	42	1230	1.6	1.8	3.7	2.5	1.3	3.7	Okay	HET5_WT_2_t0
HET5	WT	2	t0	45	43	1260	2.6	1.5	3.4	1.6	1.7	3.6	Okay	HET5_WT_2_t0
HET5	WT	2	t0	45	44	1290	1.7	1.8	3.7	2.5	1.4	3.7	Okay	HET5_WT_2_t0
HET5	WT	2	t0	45	45	1320	1.8	1.8	3.6	2.7	1.4	3.7	Okay	HET5_WT_2_t0
HET5	WT	2	t0	45	46	1350	1.8	1.5	3.7	2.9	1.7	3.7	Okay	HET5_WT_2_t0
HET5	WT	2	t0	45	47	1380	1.7	1.7	3.7	2.9	1.7	3.8	Okay	HET5_WT_2_t0
HET5	WT	2	t0	45	48	1410	1.7	1.8	3.8	2.7	1.3	3.9	Okay	HET5_WT_2_t0
HET5	WT	2	t0	45	49	1440	2.4	1.3	3.7	1.7	1.9	3.8	Okay	HET5_WT_2_t0
HET5	WT	2	t0	45	50	1470	2.5	1.3	3.7	1.7	1.9	3.9	Okay	HET5_WT_2_t0
HET5	WT	2	t0	46	1	0	1.5	2.4	3.8	1.7	1.6	3.8	Okay	HET5_WT_2_t0
HET5	WT	2	t0	46	2	30	1.3	2.3	3.6	1.8	1.8	3.8	Okay	HET5_WT_2_t0
HET5	WT	2	t0	46	3	60	1.6	2.2	3.6	2	2	3.9	Okay	HET5_WT_2_t0
HET5	WT	2	t0	46	4	90	1.7	2.3	3.7	1.9	2.1	4	Okay	HET5_WT_2_t0
HET5	WT	2	t0	46	5	120	1.8	2.3	3.7	2	1.8	4	Okay	HET5_WT_2_t0
HET5	WT	2	t0	46	6	150	1.8	2.2	3.8	2.1	1.8	4	Okay	HET5_WT_2_t0
HET5	WT	2	t0	46	7	180	1.8	2.1	3.7	2	1.6	3.9	Okay	HET5_WT_2_t0
HET5	WT	2	t0	46	8	210	1.7	2.4	3.7	1.9	1.7	3.9	Okay	HET5_WT_2_t0
HET5	WT	2	t0	46	9	240	1.5	2.3	3.5	1.9	1.9	4	Okay	HET5_WT_2_t0
HET5	WT	2	t0	46	10	270	1.8	2.5	3.4	1.8	1.9	3.9	Okay	HET5_WT_2_t0
HET5	WT	2	t0	46	11	300	1.6	2.5	3.4	1.8	2.1	3.7	Okay	HET5_WT_2_t0
HET5	WT	2	t0	46	12	330	1.6	2.6	3.6	1.8	2.2	3.7	Okay	HET5_WT_2_t0
HET5	WT	2	t0	46	13	360	1.4	2.5	3.5	1.9	2.1	3.7	Okay	HET5_WT_2_t0
HET5	WT	2	t0	46	14	390	1.5	2.7	3.5	2	2.1	3.6	Okay	HET5_WT_2_t0
HET5	WT	2	t0	46	15	420	1.7	2.5	3.4	2.1	2.1	3.6	Okay	HET5_WT_2_t0
HET5	WT	2	t0	46	16	450	1.9	2.4	3.5	2.1	1.8	3.9	Okay	HET5_WT_2_t0
HET5	WT	2	t0	46	17	480	1.7	2.4	3.4	2.1	1.8	3.9	Okay	HET5_WT_2_t0
HET5	WT	2	t0	46	18	510	1.6	2.2	3.2	2.2	1.9	3.8	Okay	HET5_WT_2_t0
HET5	WT	2	t0	46	19	540	1.6	2	3.2	2.2	2.1	3.8	Okay	HET5_WT_2_t0
HET5	WT	2	t0	46	20	570	1.9	2.1	3.3	2.2	2	3.8	Okay	HET5_WT_2_t0
HET5	WT	2	t0	46	21	600	1.9	2	3.4	2.5	1.5	3.8	Okay	HET5_WT_2_t0
HET5	WT	2	t0	46	22	630	1.9	2.2	3.5	2.3	1.6	3.7	Okay	HET5_WT_2_t0
HET5	WT	2	t0	46	23	660	1.8	2.1	3.6	2.3	1.7	3.8	Okay	HET5_WT_2_t0
HET5	WT	2	t0	46	24	690	1.8	2.1	3.7	2.6	1.9	3.8	Okay	HET5_WT_2_t0
HET5	WT	2	t0	46	25	720	NA	NA	NA	NA	NA	NA	Okay	HET5_WT_2_t0
HET5	WT	2	t0	46	26	750	2.1	2.2	4.1	NA	NA	NA	Okay	HET5_WT_2_t0
HET5	WT	2	t0	46	27	780	1.8	2.2	3.4	2.1	2	3.7	Okay	HET5_WT_2_t0
HET5	WT	2	t0	46	28	810	2	1.9	3.5	2.6	2.2	4	Okay	HET5_WT_2_t0
HET5	WT	2	t0	46	29	840	2.3	2.2	3.5	2.7	2.3	3.9	Okay	HET5_WT_2_t0
HET5	WT	2	t0	46	30	870	NA	NA	NA	NA	NA	NA	Okay	HET5_WT_2_t0
HET5	WT	2	t0	46	31	900	NA	NA	NA	NA	NA	NA	Okay	HET5_WT_2_t0
HET5	WT	2	t0	46	32	930	2.4	2.2	3.4	2.7	1.9	3.9	Okay	HET5_WT_2_t0
HET5	WT	2	t0	46	33	960	2.1	1.9	3.5	2.7	2	4	Okay	HET5_WT_2_t0
HET5	WT	2	t0	46	34	990	2.4	1.8	3.6	2.9	2.4	4	Okay	HET5_WT_2_t0
HET5	WT	2	t0	46	35	1020	2.4	1.8	3.8	2.9	2.6	3.9	Okay	HET5_WT_2_t0
HET5	WT	2	t0	46	36	1050	2.4	1.6	3.8	2.8	2.5	4	Okay	HET5_WT_2_t0
HET5	WT	2	t0	46	37	1080	2.8	2	3.6	2.6	2.4	4.1	Okay	HET5_WT_2_t0
HET5	WT	2	t0	46	38	1110	2.9	2.1	3.8	2.1	2.8	4.1	Okay	HET5_WT_2_t0
HET5	WT	2	t0	46	39	1140	2.2	1.7	3.8	2.3	2.8	4	Okay	HET5_WT_2_t0
HET5	WT	2	t0	46	40	1170	2.2	1.5	3.8	2	2.8	4	Okay	HET5_WT_2_t0
HET5	WT	2	t0	46	41	1200	2.7	1.7	3.8	1.9	2.6	4	Okay	HET5_WT_2_t0
HET5	WT	2	t0	46	42	1230	2.6	1.5	3.8	2	2.3	4	Okay	HET5_WT_2_t0
HET5	WT	2	t0	46	43	1260	2.8	1.8	3.5	2.3	2.3	4	Okay	HET5_WT_2_t0
HET5	WT	2	t0	46	44	1290	2.7	1.6	3.6	2.5	2.4	4.1	Okay	HET5_WT_2_t0
HET5	WT	2	t0	46	45	1320	2.8	1.8	3.8	2.4	2.4	4	Okay	HET5_WT_2_t0
HET5	WT	2	t0	46	46	1350	3	2.1	3.6	2.4	2.3	4	Okay	HET5_WT_2_t0
HET5	WT	2	t0	46	47	1380	2.8	2	3.4	2.3	2.2	3.9	Okay	HET5_WT_2_t0
HET5	WT	2	t0	46	48	1410	2.9	1.9	3.4	2.3	2.2	4	Okay	HET5_WT_2_t0
HET5	WT	2	t0	46	49	1440	2.5	1.9	3.3	2.2	2.1	3.8	Okay	HET5_WT_2_t0
HET5	WT	2	t0	46	50	1470	2.4	2.3	3.9	NA	NA	NA	Okay	HET5_WT_2_t0
HET5	WT	2	t0	47	1	0	2.3	1	3.2	1.7	1.5	3.4	Okay	HET5_WT_2_t0
HET5	WT	2	t0	47	2	30	NA	NA	NA	NA	NA	NA	Okay	HET5_WT_2_t0
HET5	WT	2	t0	47	3	60	2.5	1.3	3.3	2	1.4	3.5	Okay	HET5_WT_2_t0
HET5	WT	2	t0	47	4	90	2.4	1.6	3.4	2.1	1.6	3.5	Okay	HET5_WT_2_t0
HET5	WT	2	t0	47	5	120	2.2	1.5	3.6	NA	NA	NA	Okay	HET5_WT_2_t0
HET5	WT	2	t0	47	6	150	2.2	1.4	3.6	NA	NA	NA	Okay	HET5_WT_2_t0
HET5	WT	2	t0	47	7	180	2.3	1.1	3.2	2.2	1.5	3.6	Okay	HET5_WT_2_t0
HET5	WT	2	t0	47	8	210	2.4	1.3	3.3	2.2	1.5	3.6	Okay	HET5_WT_2_t0
HET5	WT	2	t0	47	9	240	2.8	1.9	3.2	2.1	1.5	3.4	Okay	HET5_WT_2_t0
HET5	WT	2	t0	47	10	270	2.7	1.8	3.3	2.1	1.6	3.4	Okay	HET5_WT_2_t0
HET5	WT	2	t0	47	11	300	2.8	1.8	3.3	2.3	1.5	3.4	Okay	HET5_WT_2_t0
HET5	WT	2	t0	47	12	330	2.9	2	3.2	2.3	1.6	3.5	Okay	HET5_WT_2_t0
HET5	WT	2	t0	47	13	360	2.9	1.9	3.1	2.1	1.5	3.5	Okay	HET5_WT_2_t0
HET5	WT	2	t0	47	14	390	2.4	1.5	3.4	NA	NA	NA	Okay	HET5_WT_2_t0
HET5	WT	2	t0	47	15	420	2.5	1.5	3.4	1.9	1.7	3.5	Okay	HET5_WT_2_t0
HET5	WT	2	t0	47	16	450	2.2	1.6	3.5	NA	NA	NA	Okay	HET5_WT_2_t0
HET5	WT	2	t0	47	17	480	2.4	1.5	3.4	2.3	2	3.5	Okay	HET5_WT_2_t0
HET5	WT	2	t0	47	18	510	2.5	1.8	3.3	2.5	2	3.5	Okay	HET5_WT_2_t0
HET5	WT	2	t0	47	19	540	2.2	1.9	3.5	NA	NA	NA	Okay	HET5_WT_2_t0
HET5	WT	2	t0	47	20	570	2.3	1.6	3.6	NA	NA	NA	Okay	HET5_WT_2_t0
HET5	WT	2	t0	47	21	600	2.6	1.7	3.5	NA	NA	NA	Okay	HET5_WT_2_t0
HET5	WT	2	t0	47	22	630	2.6	2.4	3.1	2.5	1.9	3.5	Okay	HET5_WT_2_t0
HET5	WT	2	t0	47	23	660	2.3	1.8	3.4	NA	NA	NA	Okay	HET5_WT_2_t0
HET5	WT	2	t0	47	24	690	2.6	1.7	3.3	2.8	1.9	3.5	Okay	HET5_WT_2_t0
HET5	WT	2	t0	47	25	720	2.8	1.8	3.2	2.8	2.1	3.5	Okay	HET5_WT_2_t0
HET5	WT	2	t0	47	26	750	2.5	2.1	3.2	2.8	2	3.4	Okay	HET5_WT_2_t0
HET5	WT	2	t0	47	27	780	2.6	2	3.3	NA	NA	NA	Okay	HET5_WT_2_t0
HET5	WT	2	t0	47	28	810	2.7	2	3	2.6	2.3	3.4	Okay	HET5_WT_2_t0
HET5	WT	2	t0	47	29	840	2.5	2.3	3.4	NA	NA	NA	Okay	HET5_WT_2_t0
HET5	WT	2	t0	47	30	870	2.3	2	3.3	2.7	2.1	3.3	Okay	HET5_WT_2_t0
HET5	WT	2	t0	47	31	900	2.5	2.1	3.2	2.8	2	3.4	Okay	HET5_WT_2_t0
HET5	WT	2	t0	47	32	930	2.4	2.1	3.3	NA	NA	NA	Okay	HET5_WT_2_t0
HET5	WT	2	t0	47	33	960	2.6	2	3.2	NA	NA	NA	Okay	HET5_WT_2_t0
HET5	WT	2	t0	47	34	990	2.7	2	3.2	NA	NA	NA	Okay	HET5_WT_2_t0
HET5	WT	2	t0	47	35	1020	2.7	1.9	3.2	NA	NA	NA	Okay	HET5_WT_2_t0
HET5	WT	2	t0	47	36	1050	2.7	2	3.3	NA	NA	NA	Okay	HET5_WT_2_t0
HET5	WT	2	t0	47	37	1080	3	1.9	3.1	NA	NA	NA	Okay	HET5_WT_2_t0
HET5	WT	2	t0	47	38	1110	2.6	2	3.1	NA	NA	NA	Okay	HET5_WT_2_t0
HET5	WT	2	t0	47	39	1140	2.7	2	3.2	NA	NA	NA	Okay	HET5_WT_2_t0
HET5	WT	2	t0	47	40	1170	2.7	1.9	3.2	NA	NA	NA	Okay	HET5_WT_2_t0
HET5	WT	2	t0	47	41	1200	2.7	2.2	3.2	NA	NA	NA	Okay	HET5_WT_2_t0
HET5	WT	2	t0	47	42	1230	3	2.1	3.1	NA	NA	NA	Okay	HET5_WT_2_t0
HET5	WT	2	t0	47	43	1260	2.6	2.3	3.1	NA	NA	NA	Okay	HET5_WT_2_t0
HET5	WT	2	t0	47	44	1290	2.9	2.3	3.1	NA	NA	NA	Okay	HET5_WT_2_t0
HET5	WT	2	t0	47	45	1320	2.9	2.4	3.2	NA	NA	NA	Okay	HET5_WT_2_t0
HET5	WT	2	t0	47	46	1350	2.9	2.4	3.1	NA	NA	NA	Okay	HET5_WT_2_t0
HET5	WT	2	t0	47	47	1380	2.8	2.6	3.1	3	2.3	3.2	Okay	HET5_WT_2_t0
HET5	WT	2	t0	47	48	1410	2.9	2.6	3.1	3	2.3	3.2	Okay	HET5_WT_2_t0
HET5	WT	2	t0	47	49	1440	3	2.3	3.1	NA	NA	NA	Okay	HET5_WT_2_t0
HET5	WT	2	t0	47	50	1470	2.9	2.6	3.1	NA	NA	NA	Okay	HET5_WT_2_t0
HET5	WT	2	t0	48	1	0	1.3	1.6	3.6	1.5	1.8	3.7	Okay	HET5_WT_2_t0
HET5	WT	2	t0	48	2	30	1.5	1.8	3.6	NA	NA	NA	Okay	HET5_WT_2_t0
HET5	WT	2	t0	48	3	60	1.5	1.9	3.6	NA	NA	NA	Okay	HET5_WT_2_t0
HET5	WT	2	t0	48	4	90	1.6	1.8	3.7	NA	NA	NA	Okay	HET5_WT_2_t0
HET5	WT	2	t0	48	5	120	2.2	2.2	3.6	NA	NA	NA	Okay	HET5_WT_2_t0
HET5	WT	2	t0	48	6	150	1.6	1.9	3.7	NA	NA	NA	Okay	HET5_WT_2_t0
HET5	WT	2	t0	48	7	180	1.5	1.7	3.8	NA	NA	NA	Okay	HET5_WT_2_t0
HET5	WT	2	t0	48	8	210	1.5	1.7	3.8	NA	NA	NA	Okay	HET5_WT_2_t0
HET5	WT	2	t0	48	9	240	1.6	1.8	3.7	NA	NA	NA	Okay	HET5_WT_2_t0
HET5	WT	2	t0	48	10	270	1.7	1.9	3.6	NA	NA	NA	Okay	HET5_WT_2_t0
HET5	WT	2	t0	48	11	300	1.8	2.1	3.6	NA	NA	NA	Okay	HET5_WT_2_t0
HET5	WT	2	t0	48	12	330	1.7	1.9	3.6	NA	NA	NA	Okay	HET5_WT_2_t0
HET5	WT	2	t0	48	13	360	1.6	1.9	3.6	NA	NA	NA	Okay	HET5_WT_2_t0
HET5	WT	2	t0	48	14	390	1.7	1.8	3.6	NA	NA	NA	Okay	HET5_WT_2_t0
HET5	WT	2	t0	48	15	420	1.5	1.9	3.7	NA	NA	NA	Okay	HET5_WT_2_t0
HET5	WT	2	t0	48	16	450	1.7	2.2	3.7	NA	NA	NA	Okay	HET5_WT_2_t0
HET5	WT	2	t0	48	17	480	1.9	2	3.7	NA	NA	NA	Okay	HET5_WT_2_t0
HET5	WT	2	t0	48	18	510	2	1.9	3.6	NA	NA	NA	Okay	HET5_WT_2_t0
HET5	WT	2	t0	48	19	540	1.5	1.5	3.7	NA	NA	NA	Okay	HET5_WT_2_t0
HET5	WT	2	t0	48	20	570	1.9	1.9	3.7	NA	NA	NA	Okay	HET5_WT_2_t0
HET5	WT	2	t0	48	21	600	1.8	2.1	3.7	NA	NA	NA	Okay	HET5_WT_2_t0
HET5	WT	2	t0	48	22	630	1.9	2.1	3.7	NA	NA	NA	Okay	HET5_WT_2_t0
HET5	WT	2	t0	48	23	660	1.7	2	3.5	NA	NA	NA	Okay	HET5_WT_2_t0
HET5	WT	2	t0	48	24	690	1.9	2.2	3.5	NA	NA	NA	Okay	HET5_WT_2_t0
HET5	WT	2	t0	48	25	720	1.9	2.2	3.5	NA	NA	NA	Okay	HET5_WT_2_t0
HET5	WT	2	t0	48	26	750	1.8	2	3.6	NA	NA	NA	Okay	HET5_WT_2_t0
HET5	WT	2	t0	48	27	780	1.9	2	3.5	NA	NA	NA	Okay	HET5_WT_2_t0
HET5	WT	2	t0	48	28	810	1.8	1.7	3.6	NA	NA	NA	Okay	HET5_WT_2_t0
HET5	WT	2	t0	48	29	840	1.9	2	3.6	NA	NA	NA	Okay	HET5_WT_2_t0
HET5	WT	2	t0	48	30	870	1.8	1.8	3.5	NA	NA	NA	Okay	HET5_WT_2_t0
HET5	WT	2	t0	48	31	900	2	2.2	3.5	NA	NA	NA	Okay	HET5_WT_2_t0
HET5	WT	2	t0	48	32	930	1.9	2.2	3.3	NA	NA	NA	Okay	HET5_WT_2_t0
HET5	WT	2	t0	48	33	960	1.8	1.7	3.5	NA	NA	NA	Okay	HET5_WT_2_t0
HET5	WT	2	t0	48	34	990	1.9	2.1	3.5	2.1	1.6	3.6	Okay	HET5_WT_2_t0
HET5	WT	2	t0	48	35	1020	1.9	2.2	3.4	2.3	1.7	3.4	Okay	HET5_WT_2_t0
HET5	WT	2	t0	48	36	1050	2	2.2	3.4	2.1	1.4	3.5	Okay	HET5_WT_2_t0
HET5	WT	2	t0	48	37	1080	2	2.2	3.5	2.2	1.9	3.7	Okay	HET5_WT_2_t0
HET5	WT	2	t0	48	38	1110	2	2.3	3.5	2.1	2.1	3.5	Okay	HET5_WT_2_t0
HET5	WT	2	t0	48	39	1140	2	1.8	3.5	2.5	1.7	3.6	Okay	HET5_WT_2_t0
HET5	WT	2	t0	48	40	1170	1.8	1.2	3.3	1.9	1.8	3.6	Okay	HET5_WT_2_t0
HET5	WT	2	t0	48	41	1200	1.8	1.7	3.8	NA	NA	NA	Okay	HET5_WT_2_t0
HET5	WT	2	t0	48	42	1230	2.4	1.9	3.6	2	1.9	3.8	Okay	HET5_WT_2_t0
HET5	WT	2	t0	48	43	1260	2.3	1.8	3.6	2	2	3.8	Okay	HET5_WT_2_t0
HET5	WT	2	t0	48	44	1290	2.3	2.1	3.5	2	2	3.7	Okay	HET5_WT_2_t0
HET5	WT	2	t0	48	45	1320	2.1	2.1	3.8	NA	NA	NA	Okay	HET5_WT_2_t0
HET5	WT	2	t0	48	46	1350	2.1	2	3.7	NA	NA	NA	Okay	HET5_WT_2_t0
HET5	WT	2	t0	48	47	1380	2.2	1.9	3.7	NA	NA	NA	Okay	HET5_WT_2_t0
HET5	WT	2	t0	48	48	1410	2.2	2.1	3.7	NA	NA	NA	Okay	HET5_WT_2_t0
HET5	WT	2	t0	48	49	1440	2.2	1.8	3.8	2.3	1.6	3.9	Okay	HET5_WT_2_t0
HET5	WT	2	t0	48	50	1470	2.1	1.9	3.8	NA	NA	NA	Okay	HET5_WT_2_t0
HET5	WT	2	t0	49	1	0	2.1	2.2	1.6	NA	NA	NA	Okay	HET5_WT_2_t0
HET5	WT	2	t0	49	2	30	2.1	1.9	1.6	NA	NA	NA	Okay	HET5_WT_2_t0
HET5	WT	2	t0	49	3	60	2.5	1.8	1.7	NA	NA	NA	Okay	HET5_WT_2_t0
HET5	WT	2	t0	49	4	90	2.5	1.9	1.7	NA	NA	NA	Okay	HET5_WT_2_t0
HET5	WT	2	t0	49	5	120	NA	NA	NA	NA	NA	NA	Okay	HET5_WT_2_t0
HET5	WT	2	t0	49	6	150	2.2	2.2	2	NA	NA	NA	Okay	HET5_WT_2_t0
HET5	WT	2	t0	49	7	180	2.1	2.2	2	NA	NA	NA	Okay	HET5_WT_2_t0
HET5	WT	2	t0	49	8	210	1.9	2.2	2.1	NA	NA	NA	Okay	HET5_WT_2_t0
HET5	WT	2	t0	49	9	240	2	2.2	2.1	NA	NA	NA	Okay	HET5_WT_2_t0
HET5	WT	2	t0	49	10	270	1.9	2.2	2.1	NA	NA	NA	Okay	HET5_WT_2_t0
HET5	WT	2	t0	49	11	300	1.8	1.9	2.1	NA	NA	NA	Okay	HET5_WT_2_t0
HET5	WT	2	t0	49	12	330	1.8	2	2	NA	NA	NA	Okay	HET5_WT_2_t0
HET5	WT	2	t0	49	13	360	1.9	2	1.8	NA	NA	NA	Okay	HET5_WT_2_t0
HET5	WT	2	t0	49	14	390	2	2.2	1.9	NA	NA	NA	Okay	HET5_WT_2_t0
HET5	WT	2	t0	49	15	420	1.8	2	1.9	NA	NA	NA	Okay	HET5_WT_2_t0
HET5	WT	2	t0	49	16	450	1.7	2.2	1.9	NA	NA	NA	Okay	HET5_WT_2_t0
HET5	WT	2	t0	49	17	480	2.1	2.2	1.8	1.5	2.2	2	Okay	HET5_WT_2_t0
HET5	WT	2	t0	49	18	510	NA	NA	NA	NA	NA	NA	Okay	HET5_WT_2_t0
HET5	WT	2	t0	49	19	540	1.9	2.4	1.8	1.7	1.7	1.9	Okay	HET5_WT_2_t0
HET5	WT	2	t0	49	20	570	1.6	2.3	1.9	1.8	1.6	2	Okay	HET5_WT_2_t0
HET5	WT	2	t0	49	21	600	1.6	2.2	1.9	1.6	1.8	2	Okay	HET5_WT_2_t0
HET5	WT	2	t0	49	22	630	1.5	2.4	2	1.5	1.9	2.1	Okay	HET5_WT_2_t0
HET5	WT	2	t0	49	23	660	1.7	2.4	1.9	NA	NA	NA	Okay	HET5_WT_2_t0
HET5	WT	2	t0	49	24	690	1.5	2.3	2	1.6	2	2.1	Okay	HET5_WT_2_t0
HET5	WT	2	t0	49	25	720	1.5	2.4	2	1.4	1.9	2.1	Okay	HET5_WT_2_t0
HET5	WT	2	t0	49	26	750	1.6	2.4	1.9	1.6	2.1	2.2	Okay	HET5_WT_2_t0
HET5	WT	2	t0	49	27	780	1.3	1.7	1.7	1.5	2.1	2	Okay	HET5_WT_2_t0
HET5	WT	2	t0	49	28	810	1.3	1.9	1.6	1.3	2.2	2	Okay	HET5_WT_2_t0
HET5	WT	2	t0	49	29	840	NA	NA	NA	NA	NA	NA	Okay	HET5_WT_2_t0
HET5	WT	2	t0	49	30	870	1.8	1.7	1.8	2.3	2.1	2	Okay	HET5_WT_2_t0
HET5	WT	2	t0	49	31	900	1.8	1.9	1.6	2.4	1.6	2	Okay	HET5_WT_2_t0
HET5	WT	2	t0	49	32	930	NA	NA	NA	NA	NA	NA	Okay	HET5_WT_2_t0
HET5	WT	2	t0	49	33	960	1.8	1.7	2	2.4	1.8	2	Okay	HET5_WT_2_t0
HET5	WT	2	t0	49	34	990	1.7	1.7	1.9	2.3	1.7	1.9	Okay	HET5_WT_2_t0
HET5	WT	2	t0	49	35	1020	NA	NA	NA	NA	NA	NA	Okay	HET5_WT_2_t0
HET5	WT	2	t0	49	36	1050	2.5	1.6	1.9	1.8	1.7	2.1	Okay	HET5_WT_2_t0
HET5	WT	2	t0	49	37	1080	NA	NA	NA	NA	NA	NA	Okay	HET5_WT_2_t0
HET5	WT	2	t0	49	38	1110	2.2	2.1	1.7	1.9	1.7	1.8	Okay	HET5_WT_2_t0
HET5	WT	2	t0	49	39	1140	2.4	2.1	1.5	2.1	1.6	1.8	Okay	HET5_WT_2_t0
HET5	WT	2	t0	49	40	1170	2.3	2.1	1.7	1.9	1.7	1.8	Okay	HET5_WT_2_t0
HET5	WT	2	t0	49	41	1200	1.8	1.7	1.9	2.4	1.9	1.9	Okay	HET5_WT_2_t0
HET5	WT	2	t0	49	42	1230	2.1	2.2	1.7	1.7	1.7	1.9	Okay	HET5_WT_2_t0
HET5	WT	2	t0	49	43	1260	NA	NA	NA	NA	NA	NA	Okay	HET5_WT_2_t0
HET5	WT	2	t0	49	44	1290	NA	NA	NA	NA	NA	NA	Okay	HET5_WT_2_t0
HET5	WT	2	t0	49	45	1320	NA	NA	NA	NA	NA	NA	Okay	HET5_WT_2_t0
HET5	WT	2	t0	49	46	1350	2.2	2.4	1.9	2.4	1.8	2	Okay	HET5_WT_2_t0
HET5	WT	2	t0	49	47	1380	1.9	2.4	1.9	2.4	1.9	2	Okay	HET5_WT_2_t0
HET5	WT	2	t0	49	48	1410	NA	NA	NA	NA	NA	NA	Okay	HET5_WT_2_t0
HET5	WT	2	t0	49	49	1440	2.3	1.8	1.9	2.1	2.2	2	Okay	HET5_WT_2_t0
HET5	WT	2	t0	49	50	1470	2.1	2.4	1.9	2.3	1.6	2	Okay	HET5_WT_2_t0
HET5	WT	2	t0	50	1	0	2.2	2.7	2.6	3.4	2.4	2.8	Okay	HET5_WT_2_t0
HET5	WT	2	t0	50	2	30	2.8	2.7	2.8	3.5	2.6	2.9	Okay	HET5_WT_2_t0
HET5	WT	2	t0	50	3	60	2.7	2.9	2.6	3.1	2.6	3	Okay	HET5_WT_2_t0
HET5	WT	2	t0	50	4	90	3	2.6	2.6	3.2	2.4	2.8	Okay	HET5_WT_2_t0
HET5	WT	2	t0	50	5	120	2.9	2.5	2.5	2.8	2.3	2.6	Okay	HET5_WT_2_t0
HET5	WT	2	t0	50	6	150	2.6	2.7	2.6	NA	NA	NA	Okay	HET5_WT_2_t0
HET5	WT	2	t0	50	7	180	2.7	2.5	2.6	3.2	1.8	2.8	Okay	HET5_WT_2_t0
HET5	WT	2	t0	50	8	210	2.6	2.6	2.7	3.2	2.3	2.8	Okay	HET5_WT_2_t0
HET5	WT	2	t0	50	9	240	3.4	2.3	2.8	2.8	2.6	2.9	Okay	HET5_WT_2_t0
HET5	WT	2	t0	50	10	270	2.9	2.7	2.7	3.5	2.3	2.9	Okay	HET5_WT_2_t0
HET5	WT	2	t0	50	11	300	3	2.7	2.7	3.6	2	2.7	Okay	HET5_WT_2_t0
HET5	WT	2	t0	50	12	330	2.9	2.5	2.7	NA	NA	NA	Okay	HET5_WT_2_t0
HET5	WT	2	t0	50	13	360	3	2.6	2.6	NA	NA	NA	Okay	HET5_WT_2_t0
HET5	WT	2	t0	50	14	390	3.2	2.4	2.6	NA	NA	NA	Okay	HET5_WT_2_t0
HET5	WT	2	t0	50	15	420	3.4	2.4	2.6	NA	NA	NA	Okay	HET5_WT_2_t0
HET5	WT	2	t0	50	16	450	3.7	2.5	2.7	NA	NA	NA	Okay	HET5_WT_2_t0
HET5	WT	2	t0	50	17	480	3.9	2.4	2.7	NA	NA	NA	Okay	HET5_WT_2_t0
HET5	WT	2	t0	50	18	510	3.8	2.2	2.6	NA	NA	NA	Okay	HET5_WT_2_t0
HET5	WT	2	t0	50	19	540	3.9	2	2.6	NA	NA	NA	Okay	HET5_WT_2_t0
HET5	WT	2	t0	50	20	570	3.8	1.9	2.6	NA	NA	NA	Okay	HET5_WT_2_t0
HET5	WT	2	t0	50	21	600	3.7	1.1	2.5	4.1	1.9	2.6	Okay	HET5_WT_2_t0
HET5	WT	2	t0	50	22	630	3.8	1.7	2.4	3.8	1.2	2.6	Okay	HET5_WT_2_t0
HET5	WT	2	t0	50	23	660	3.9	1.8	2.4	3.6	1.5	2.5	Okay	HET5_WT_2_t0
HET5	WT	2	t0	50	24	690	4	1.7	2.5	NA	NA	NA	Okay	HET5_WT_2_t0
HET5	WT	2	t0	50	25	720	4	1.8	2.5	NA	NA	NA	Okay	HET5_WT_2_t0
HET5	WT	2	t0	50	26	750	3.9	1.6	2.5	4.1	1.9	2.5	Okay	HET5_WT_2_t0
HET5	WT	2	t0	50	27	780	4	1.6	2.7	NA	NA	NA	Okay	HET5_WT_2_t0
HET5	WT	2	t0	50	28	810	3.8	1	2.6	4.2	1.6	2.7	Okay	HET5_WT_2_t0
HET5	WT	2	t0	50	29	840	4	1.5	2.5	4.5	1.9	2.8	Okay	HET5_WT_2_t0
HET5	WT	2	t0	50	30	870	3.9	1	2.7	4.6	1.7	3	Okay	HET5_WT_2_t0
HET5	WT	2	t0	50	31	900	4.2	1.4	2.6	4.6	1.9	2.9	Okay	HET5_WT_2_t0
HET5	WT	2	t0	50	32	930	4.2	1.4	2.8	4.5	2.2	2.9	Okay	HET5_WT_2_t0
HET5	WT	2	t0	50	33	960	4.8	2.3	2.7	3.9	1.5	2.8	Okay	HET5_WT_2_t0
HET5	WT	2	t0	50	34	990	4.7	2	2.8	4	1.6	3	Okay	HET5_WT_2_t0
HET5	WT	2	t0	50	35	1020	4.7	1.9	2.8	3.8	1.5	3	Okay	HET5_WT_2_t0
HET5	WT	2	t0	50	36	1050	4.3	2.4	2.7	4.2	1.5	2.8	Okay	HET5_WT_2_t0
HET5	WT	2	t0	50	37	1080	4.3	2.2	2.6	4	1.2	3	Okay	HET5_WT_2_t0
HET5	WT	2	t0	50	38	1110	4.2	2.3	2.5	4.2	1.3	2.8	Okay	HET5_WT_2_t0
HET5	WT	2	t0	50	39	1140	4.2	2.4	2.6	4.2	1.4	3	Okay	HET5_WT_2_t0
HET5	WT	2	t0	50	40	1170	3.8	1.9	2.4	4	1.4	2.9	Okay	HET5_WT_2_t0
HET5	WT	2	t0	50	41	1200	4	2.2	2.7	4.2	1.5	3.1	Okay	HET5_WT_2_t0
HET5	WT	2	t0	50	42	1230	4.2	2	2.7	4.2	1	3	Okay	HET5_WT_2_t0
HET5	WT	2	t0	50	43	1260	4.5	2.1	2.9	4.7	1.6	2.9	Okay	HET5_WT_2_t0
HET5	WT	2	t0	50	44	1290	4.6	2.2	2.8	3.9	1.4	2.9	Okay	HET5_WT_2_t0
HET5	WT	2	t0	50	45	1320	4.3	2.1	2.7	4	1.2	3	Okay	HET5_WT_2_t0
HET5	WT	2	t0	50	46	1350	4.3	1	2.9	4.3	2	2.9	Okay	HET5_WT_2_t0
HET5	WT	2	t0	50	47	1380	4.3	1.1	2.9	4.4	2.1	3	Okay	HET5_WT_2_t0
HET5	WT	2	t0	50	48	1410	3.6	1.3	2.8	4.6	2	2.9	Okay	HET5_WT_2_t0
HET5	WT	2	t0	50	49	1440	4.1	1.5	2.8	4.6	2.1	2.9	Okay	HET5_WT_2_t0
HET5	WT	2	t0	50	50	1470	4	1.2	2.8	4.2	2.2	2.8	Okay	HET5_WT_2_t0
HET5	WT	2	t0	51	1	0	1.9	1.5	1.6	NA	NA	NA	Okay	HET5_WT_2_t0
HET5	WT	2	t0	51	2	30	1.6	1.2	1.3	NA	NA	NA	Okay	HET5_WT_2_t0
HET5	WT	2	t0	51	3	60	1.2	1.1	1.2	NA	NA	NA	Okay	HET5_WT_2_t0
HET5	WT	2	t0	51	4	90	1.9	1.3	1.4	NA	NA	NA	Okay	HET5_WT_2_t0
HET5	WT	2	t0	51	5	120	1.4	1.4	1.1	NA	NA	NA	Okay	HET5_WT_2_t0
HET5	WT	2	t0	51	6	150	1.3	1.3	1.2	NA	NA	NA	Okay	HET5_WT_2_t0
HET5	WT	2	t0	51	7	180	1.4	1.3	1	NA	NA	NA	Okay	HET5_WT_2_t0
HET5	WT	2	t0	51	8	210	1.4	1.1	1.1	NA	NA	NA	Okay	HET5_WT_2_t0
HET5	WT	2	t0	51	9	240	1.4	1.1	1	NA	NA	NA	Okay	HET5_WT_2_t0
HET5	WT	2	t0	51	10	270	1.6	1	1	NA	NA	NA	Okay	HET5_WT_2_t0
HET5	WT	2	t0	51	11	300	1.5	1.1	0.8	NA	NA	NA	Okay	HET5_WT_2_t0
HET5	WT	2	t0	51	12	330	1.7	1	0.9	NA	NA	NA	Okay	HET5_WT_2_t0
HET5	WT	2	t0	51	13	360	1.7	1.3	0.8	NA	NA	NA	Okay	HET5_WT_2_t0
HET5	WT	2	t0	51	14	390	1.7	1.4	0.7	NA	NA	NA	Okay	HET5_WT_2_t0
HET5	WT	2	t0	51	15	420	1.6	1.3	0.8	NA	NA	NA	Okay	HET5_WT_2_t0
HET5	WT	2	t0	51	16	450	1.5	1.4	0.8	NA	NA	NA	Okay	HET5_WT_2_t0
HET5	WT	2	t0	51	17	480	1.5	1.4	0.9	NA	NA	NA	Okay	HET5_WT_2_t0
HET5	WT	2	t0	51	18	510	1.8	1.2	0.7	1.6	1.4	1	Okay	HET5_WT_2_t0
HET5	WT	2	t0	51	19	540	1.5	1.1	0.8	1.8	1.3	1.1	Okay	HET5_WT_2_t0
HET5	WT	2	t0	51	20	570	1.4	1.4	0.8	1.7	1.5	1.2	Okay	HET5_WT_2_t0
HET5	WT	2	t0	51	21	600	1.1	1.5	0.9	1.6	1.5	1.1	Okay	HET5_WT_2_t0
HET5	WT	2	t0	51	22	630	1.4	1.7	1	1.3	1.9	1.1	Okay	HET5_WT_2_t0
HET5	WT	2	t0	51	23	660	1.2	1.6	0.8	1.4	1.2	1	Okay	HET5_WT_2_t0
HET5	WT	2	t0	51	24	690	1.4	1.3	1	NA	NA	NA	Okay	HET5_WT_2_t0
HET5	WT	2	t0	51	25	720	1.6	1.3	0.9	NA	NA	NA	Okay	HET5_WT_2_t0
HET5	WT	2	t0	51	26	750	1.4	1.2	0.7	1.6	1.4	1	Okay	HET5_WT_2_t0
HET5	WT	2	t0	51	27	780	1.5	1.2	0.8	NA	NA	NA	Okay	HET5_WT_2_t0
HET5	WT	2	t0	51	28	810	1.6	1.5	0.7	NA	NA	NA	Okay	HET5_WT_2_t0
HET5	WT	2	t0	51	29	840	1.7	1.6	0.8	NA	NA	NA	Okay	HET5_WT_2_t0
HET5	WT	2	t0	51	30	870	1.5	1.4	0.8	NA	NA	NA	Okay	HET5_WT_2_t0
HET5	WT	2	t0	51	31	900	1.6	1.5	0.8	1.4	1.6	1	Okay	HET5_WT_2_t0
HET5	WT	2	t0	51	32	930	1.8	1.5	1	1.2	1.7	1.1	Okay	HET5_WT_2_t0
HET5	WT	2	t0	51	33	960	1.9	1.3	0.9	1.3	1.6	1	Okay	HET5_WT_2_t0
HET5	WT	2	t0	51	34	990	1.6	1.9	1	1.3	2	1.2	Okay	HET5_WT_2_t0
HET5	WT	2	t0	51	35	1020	1.8	1.9	1.1	1.1	2.1	1.2	Okay	HET5_WT_2_t0
HET5	WT	2	t0	51	36	1050	1.9	2	1.1	1.3	2.3	1.2	Okay	HET5_WT_2_t0
HET5	WT	2	t0	51	37	1080	1.9	1.9	1	1.4	2.1	1.1	Okay	HET5_WT_2_t0
HET5	WT	2	t0	51	38	1110	1.6	2.1	1.1	2	1.9	1.1	Okay	HET5_WT_2_t0
HET5	WT	2	t0	51	39	1140	1.8	1.9	0.9	1.6	2.1	1.1	Okay	HET5_WT_2_t0
HET5	WT	2	t0	51	40	1170	NA	NA	NA	NA	NA	NA	Okay	HET5_WT_2_t0
HET5	WT	2	t0	51	41	1200	1.7	1.8	1	1.5	2.1	1.2	Okay	HET5_WT_2_t0
HET5	WT	2	t0	51	42	1230	1.8	2.1	1.1	NA	NA	NA	Okay	HET5_WT_2_t0
HET5	WT	2	t0	51	43	1260	1.9	1.7	1.3	1.9	1.9	1.3	Okay	HET5_WT_2_t0
HET5	WT	2	t0	51	44	1290	1.5	1.9	1.4	1.8	1.6	1.4	Okay	HET5_WT_2_t0
HET5	WT	2	t0	51	45	1320	1.5	2.1	1.2	1.9	1.6	1.5	Okay	HET5_WT_2_t0
HET5	WT	2	t0	51	46	1350	1.3	2.2	1.2	1.4	2	1.2	Okay	HET5_WT_2_t0
HET5	WT	2	t0	51	47	1380	1.3	2.2	1.2	1.2	2	1.3	Okay	HET5_WT_2_t0
HET5	WT	2	t0	51	48	1410	1.5	2	1.2	1.3	2.2	1.3	Okay	HET5_WT_2_t0
HET5	WT	2	t0	51	49	1440	NA	NA	NA	NA	NA	NA	Okay	HET5_WT_2_t0
HET5	WT	2	t0	51	50	1470	1.7	2	1.3	1.3	2.2	1.4	Okay	HET5_WT_2_t0
HET5	WT	2	t0	52	1	0	2.1	1.4	2.3	2	2.1	2.4	Okay	HET5_WT_2_t0
HET5	WT	2	t0	52	2	30	2.2	1.7	2.1	1.8	2	2.5	Okay	HET5_WT_2_t0
HET5	WT	2	t0	52	3	60	1.8	2.2	1.8	2	2.1	2.4	Okay	HET5_WT_2_t0
HET5	WT	2	t0	52	4	90	2	1.9	2	2.1	2.1	2.6	Okay	HET5_WT_2_t0
HET5	WT	2	t0	52	5	120	1.9	1.8	2.1	2.2	2.3	2.6	Okay	HET5_WT_2_t0
HET5	WT	2	t0	52	6	150	2.3	2	2.1	1.9	1.8	2.6	Okay	HET5_WT_2_t0
HET5	WT	2	t0	52	7	180	2	2.3	1.9	2.3	1.9	2.3	Okay	HET5_WT_2_t0
HET5	WT	2	t0	52	8	210	1.9	2.5	1.9	NA	NA	NA	Okay	HET5_WT_2_t0
HET5	WT	2	t0	52	9	240	2.1	2.6	1.9	NA	NA	NA	Okay	HET5_WT_2_t0
HET5	WT	2	t0	52	10	270	2.4	2.1	2.2	NA	NA	NA	Okay	HET5_WT_2_t0
HET5	WT	2	t0	52	11	300	2.4	2.3	2.1	NA	NA	NA	Okay	HET5_WT_2_t0
HET5	WT	2	t0	52	12	330	2.3	2.4	2.1	2.1	2.5	2.5	Okay	HET5_WT_2_t0
HET5	WT	2	t0	52	13	360	2.2	2.4	2.1	2.5	2.5	2.3	Okay	HET5_WT_2_t0
HET5	WT	2	t0	52	14	390	2.3	2.3	2	2.5	2.5	2.2	Okay	HET5_WT_2_t0
HET5	WT	2	t0	52	15	420	1.9	2.4	1.7	2.1	2.4	2.2	Okay	HET5_WT_2_t0
HET5	WT	2	t0	52	16	450	2	2.1	1.9	2.5	2.4	2.2	Okay	HET5_WT_2_t0
HET5	WT	2	t0	52	17	480	2.1	2.2	2	2.3	2.4	2.4	Okay	HET5_WT_2_t0
HET5	WT	2	t0	52	18	510	2.2	2.3	1.9	NA	NA	NA	Okay	HET5_WT_2_t0
HET5	WT	2	t0	52	19	540	2.3	2.2	2	2	2.1	2.1	Okay	HET5_WT_2_t0
HET5	WT	2	t0	52	20	570	2.3	2.1	2.1	NA	NA	NA	Okay	HET5_WT_2_t0
HET5	WT	2	t0	52	21	600	2	1.9	2.3	NA	NA	NA	Okay	HET5_WT_2_t0
HET5	WT	2	t0	52	22	630	2.2	1.7	2.2	NA	NA	NA	Okay	HET5_WT_2_t0
HET5	WT	2	t0	52	23	660	2	2	1.9	NA	NA	NA	Okay	HET5_WT_2_t0
HET5	WT	2	t0	52	24	690	1.9	2.2	1.9	2.1	2.4	2.1	Okay	HET5_WT_2_t0
HET5	WT	2	t0	52	25	720	1.9	2.1	1.9	2	2.2	2.3	Okay	HET5_WT_2_t0
HET5	WT	2	t0	52	26	750	2.1	2.1	2	2.2	2.3	2.4	Okay	HET5_WT_2_t0
HET5	WT	2	t0	52	27	780	2.1	1.8	2	2.3	2.2	2.5	Okay	HET5_WT_2_t0
HET5	WT	2	t0	52	28	810	2.2	1.9	2.2	2.6	2.4	2.5	Okay	HET5_WT_2_t0
HET5	WT	2	t0	52	29	840	2	2	2.1	2.7	2.4	2.6	Okay	HET5_WT_2_t0
HET5	WT	2	t0	52	30	870	2.1	2	2.3	2.6	2.6	2.6	Okay	HET5_WT_2_t0
HET5	WT	2	t0	52	31	900	2.1	2.1	2.5	2.5	2.5	2.6	Okay	HET5_WT_2_t0
HET5	WT	2	t0	52	32	930	NA	NA	NA	NA	NA	NA	Okay	HET5_WT_2_t0
HET5	WT	2	t0	52	33	960	2.2	1.8	2.5	2.5	2.2	2.6	Okay	HET5_WT_2_t0
HET5	WT	2	t0	52	34	990	1.8	1.8	2.3	2.7	2.3	2.6	Okay	HET5_WT_2_t0
HET5	WT	2	t0	52	35	1020	2.1	1.7	2.4	2.9	2.4	2.6	Okay	HET5_WT_2_t0
HET5	WT	2	t0	52	36	1050	2	1.8	2.4	2.6	2.1	2.4	Okay	HET5_WT_2_t0
HET5	WT	2	t0	52	37	1080	2.8	2	2.3	1.6	1.9	2.6	Okay	HET5_WT_2_t0
HET5	WT	2	t0	52	38	1110	2.6	1.9	2.2	1.8	1.5	2.7	Okay	HET5_WT_2_t0
HET5	WT	2	t0	52	39	1140	2.6	1.8	2.1	1.9	1.5	2.9	Okay	HET5_WT_2_t0
HET5	WT	2	t0	52	40	1170	2.5	2.1	2.1	1.9	1.4	2.5	Okay	HET5_WT_2_t0
HET5	WT	2	t0	52	41	1200	2.7	2	2.3	1.9	1.6	2.6	Okay	HET5_WT_2_t0
HET5	WT	2	t0	52	42	1230	2.6	2.2	2.4	2	1.6	2.7	Okay	HET5_WT_2_t0
HET5	WT	2	t0	52	43	1260	2.8	2.3	2.3	1.9	1.6	2.5	Okay	HET5_WT_2_t0
HET5	WT	2	t0	52	44	1290	2.7	2.4	2.3	2.1	1.7	2.7	Okay	HET5_WT_2_t0
HET5	WT	2	t0	52	45	1320	2.6	2.3	2.1	2.1	1.7	2.6	Okay	HET5_WT_2_t0
HET5	WT	2	t0	52	46	1350	2.5	2.1	2.1	2.3	1.9	2.8	Okay	HET5_WT_2_t0
HET5	WT	2	t0	52	47	1380	2.5	1.8	2.6	2	1.7	3	Okay	HET5_WT_2_t0
HET5	WT	2	t0	52	48	1410	2.3	1.9	2.4	1.6	1.7	2.9	Okay	HET5_WT_2_t0
HET5	WT	2	t0	52	49	1440	2.5	2.1	2.5	1.5	1.8	3.1	Okay	HET5_WT_2_t0
HET5	WT	2	t0	52	50	1470	2.7	2.4	2.7	1.7	1.6	3.1	Okay	HET5_WT_2_t0
HET5	WT	2	t0	54	1	0	2.2	2.7	3.3	2.4	2.3	3.6	Okay	HET5_WT_2_t0
HET5	WT	2	t0	54	2	30	2.1	2.5	3.3	2.4	2.3	3.5	Okay	HET5_WT_2_t0
HET5	WT	2	t0	54	3	60	2.1	2.2	3.3	2.4	1.8	3.9	Okay	HET5_WT_2_t0
HET5	WT	2	t0	54	4	90	2.4	2.3	3.4	2.3	1.9	4	Okay	HET5_WT_2_t0
HET5	WT	2	t0	54	5	120	2.6	2.4	3.6	2.3	1.7	3.8	Okay	HET5_WT_2_t0
HET5	WT	2	t0	54	6	150	2.3	1.8	3.8	1.8	1.5	4.1	Okay	HET5_WT_2_t0
HET5	WT	2	t0	54	7	180	2.3	2.3	3.7	2.3	2	3.9	Okay	HET5_WT_2_t0
HET5	WT	2	t0	54	8	210	2.3	2.5	3.4	2.3	2.2	3.8	Okay	HET5_WT_2_t0
HET5	WT	2	t0	54	9	240	2.4	2.6	3.5	2.6	2.3	3.9	Okay	HET5_WT_2_t0
HET5	WT	2	t0	54	10	270	2.5	2.4	3.7	2.3	2	4.1	Okay	HET5_WT_2_t0
HET5	WT	2	t0	54	11	300	2.4	2.3	3.7	2.2	2.1	4.1	Okay	HET5_WT_2_t0
HET5	WT	2	t0	54	12	330	2.4	2.6	3.5	2.4	2.2	3.8	Okay	HET5_WT_2_t0
HET5	WT	2	t0	54	13	360	2.4	2.1	3.8	NA	NA	NA	Okay	HET5_WT_2_t0
HET5	WT	2	t0	54	14	390	2.5	2.2	3.7	NA	NA	NA	Okay	HET5_WT_2_t0
HET5	WT	2	t0	54	15	420	2.9	2.2	3.5	2.5	1.9	3.7	Okay	HET5_WT_2_t0
HET5	WT	2	t0	54	16	450	2.3	1.8	3.6	1.9	1.6	3.7	Okay	HET5_WT_2_t0
HET5	WT	2	t0	54	17	480	1.6	1.4	3.8	2.1	1.5	3.8	Okay	HET5_WT_2_t0
HET5	WT	2	t0	54	18	510	1.7	1	3.8	2.2	1.6	3.8	Okay	HET5_WT_2_t0
HET5	WT	2	t0	54	19	540	2.4	1.4	3.4	2.6	2.3	3.8	Okay	HET5_WT_2_t0
HET5	WT	2	t0	54	20	570	2.3	1.5	3.6	2.6	2.4	3.7	Okay	HET5_WT_2_t0
HET5	WT	2	t0	54	21	600	2.4	1.3	3.6	2.5	2.4	3.8	Okay	HET5_WT_2_t0
HET5	WT	2	t0	54	22	630	2.5	1.6	3.7	2.7	2.3	3.8	Okay	HET5_WT_2_t0
HET5	WT	2	t0	54	23	660	2.3	1.6	3.7	2.5	2.5	3.8	Okay	HET5_WT_2_t0
HET5	WT	2	t0	54	24	690	2.2	1.7	3.8	2.6	2.6	3.8	Okay	HET5_WT_2_t0
HET5	WT	2	t0	54	25	720	2.3	1.5	3.6	2.5	2.4	3.6	Okay	HET5_WT_2_t0
HET5	WT	2	t0	54	26	750	2.5	1.4	3.5	2.7	2.5	3.8	Okay	HET5_WT_2_t0
HET5	WT	2	t0	54	27	780	2.5	2.3	3.5	2.5	1.4	3.8	Okay	HET5_WT_2_t0
HET5	WT	2	t0	54	28	810	2.8	2.2	3.5	2.3	1.4	4	Okay	HET5_WT_2_t0
HET5	WT	2	t0	54	29	840	2.8	2.3	3.5	2.3	1.6	3.9	Okay	HET5_WT_2_t0
HET5	WT	2	t0	54	30	870	2.9	2.4	3.6	2	1.6	3.9	Okay	HET5_WT_2_t0
HET5	WT	2	t0	54	31	900	2.9	2.5	3.7	2.1	1.6	3.8	Okay	HET5_WT_2_t0
HET5	WT	2	t0	54	32	930	2.8	2.6	3.4	2.4	1.5	3.8	Okay	HET5_WT_2_t0
HET5	WT	2	t0	54	33	960	2.3	2	3.6	2.4	1.3	3.8	Okay	HET5_WT_2_t0
HET5	WT	2	t0	54	34	990	2.3	1.5	3.6	2.2	2.4	3.7	Okay	HET5_WT_2_t0
HET5	WT	2	t0	54	35	1020	2.6	2.1	3.7	2.5	1.5	3.9	Okay	HET5_WT_2_t0
HET5	WT	2	t0	54	36	1050	2.5	2.1	3.7	1.9	2	4	Okay	HET5_WT_2_t0
HET5	WT	2	t0	54	37	1080	2.3	1.8	3.4	2.2	1.7	4	Okay	HET5_WT_2_t0
HET5	WT	2	t0	54	38	1110	2.4	2	3.5	2.3	1.8	4	Okay	HET5_WT_2_t0
HET5	WT	2	t0	54	39	1140	2.6	1.7	3.1	2.9	2.4	3.7	Okay	HET5_WT_2_t0
HET5	WT	2	t0	54	40	1170	2	2.4	2.8	2.8	2.8	3.2	Okay	HET5_WT_2_t0
HET5	WT	2	t0	54	41	1200	2.4	2.3	2.8	3	2.5	3.3	Okay	HET5_WT_2_t0
HET5	WT	2	t0	54	42	1230	2.6	2.5	3	3	2.5	3.6	Okay	HET5_WT_2_t0
HET5	WT	2	t0	54	43	1260	NA	NA	NA	NA	NA	NA	Okay	HET5_WT_2_t0
HET5	WT	2	t0	54	44	1290	NA	NA	NA	NA	NA	NA	Okay	HET5_WT_2_t0
HET5	WT	2	t0	54	45	1320	NA	NA	NA	NA	NA	NA	Okay	HET5_WT_2_t0
HET5	WT	2	t0	54	46	1350	NA	NA	NA	NA	NA	NA	Okay	HET5_WT_2_t0
HET5	WT	2	t0	54	47	1380	NA	NA	NA	NA	NA	NA	Okay	HET5_WT_2_t0
HET5	WT	2	t0	54	48	1410	NA	NA	NA	NA	NA	NA	Okay	HET5_WT_2_t0
HET5	WT	2	t0	54	49	1440	NA	NA	NA	NA	NA	NA	Okay	HET5_WT_2_t0
HET5	WT	2	t0	54	50	1470	NA	NA	NA	NA	NA	NA	Okay	HET5_WT_2_t0
HET5	WT	2	t0	55	1	0	1.5	1.4	1.3	2.1	1.9	1.8	Okay	HET5_WT_2_t0
HET5	WT	2	t0	55	2	30	1.5	1.3	1.1	2	1.9	1.8	Okay	HET5_WT_2_t0
HET5	WT	2	t0	55	3	60	1.7	1.3	1.2	2.2	2	1.8	Okay	HET5_WT_2_t0
HET5	WT	2	t0	55	4	90	1.6	1.5	1.4	2.5	1.4	1.9	Okay	HET5_WT_2_t0
HET5	WT	2	t0	55	5	120	1.5	1.3	1.3	2.5	1.6	1.9	Okay	HET5_WT_2_t0
HET5	WT	2	t0	55	6	150	NA	NA	NA	NA	NA	NA	Okay	HET5_WT_2_t0
HET5	WT	2	t0	55	7	180	1.6	1.2	1.4	2.5	1.4	1.8	Okay	HET5_WT_2_t0
HET5	WT	2	t0	55	8	210	1.5	1.4	1.3	2.4	1.3	1.9	Okay	HET5_WT_2_t0
HET5	WT	2	t0	55	9	240	NA	NA	NA	NA	NA	NA	Okay	HET5_WT_2_t0
HET5	WT	2	t0	55	10	270	1.8	1.6	1.1	1.9	1.5	1.9	Okay	HET5_WT_2_t0
HET5	WT	2	t0	55	11	300	1.8	1.7	1.5	2.2	1.6	1.7	Okay	HET5_WT_2_t0
HET5	WT	2	t0	55	12	330	1.8	1.6	1.5	2	1.6	1.8	Okay	HET5_WT_2_t0
HET5	WT	2	t0	55	13	360	1.7	1.6	1.6	2.3	1.5	1.7	Okay	HET5_WT_2_t0
HET5	WT	2	t0	55	14	390	1.7	1.6	1.6	2.3	1.6	1.6	Okay	HET5_WT_2_t0
HET5	WT	2	t0	55	15	420	2.8	1.2	1.7	2.2	1.5	1.8	Okay	HET5_WT_2_t0
HET5	WT	2	t0	55	16	450	1.7	1.7	1.5	2.7	1.7	1.5	Okay	HET5_WT_2_t0
HET5	WT	2	t0	55	17	480	1.5	1.5	1.5	2.7	1.8	1.6	Okay	HET5_WT_2_t0
HET5	WT	2	t0	55	18	510	1.7	1.7	1.4	2.7	1.7	1.7	Okay	HET5_WT_2_t0
HET5	WT	2	t0	55	19	540	NA	NA	NA	NA	NA	NA	Okay	HET5_WT_2_t0
HET5	WT	2	t0	55	20	570	2	1.6	1.6	2.5	1.8	1.6	Okay	HET5_WT_2_t0
HET5	WT	2	t0	55	21	600	2.7	1.5	1.6	2.5	1.6	1.7	Okay	HET5_WT_2_t0
HET5	WT	2	t0	55	22	630	2.2	1.4	1.8	2.4	1.3	1.9	Okay	HET5_WT_2_t0
HET5	WT	2	t0	55	23	660	2.1	1.7	1.6	2.5	1.6	1.7	Okay	HET5_WT_2_t0
HET5	WT	2	t0	55	24	690	2.1	1.8	1.6	2.4	1.8	1.8	Okay	HET5_WT_2_t0
HET5	WT	2	t0	55	25	720	1.7	1.6	1.4	2.3	1.8	1.8	Okay	HET5_WT_2_t0
HET5	WT	2	t0	55	26	750	1.9	1.6	1.7	NA	NA	NA	Okay	HET5_WT_2_t0
HET5	WT	2	t0	55	27	780	2.1	1.6	1.8	NA	NA	NA	Okay	HET5_WT_2_t0
HET5	WT	2	t0	55	28	810	2	1.7	1.7	NA	NA	NA	Okay	HET5_WT_2_t0
HET5	WT	2	t0	55	29	840	2.1	1.5	1.8	NA	NA	NA	Okay	HET5_WT_2_t0
HET5	WT	2	t0	55	30	870	1.9	1.7	1.7	NA	NA	NA	Okay	HET5_WT_2_t0
HET5	WT	2	t0	55	31	900	1.7	1.7	1.8	NA	NA	NA	Okay	HET5_WT_2_t0
HET5	WT	2	t0	55	32	930	1.8	1.9	1.8	NA	NA	NA	Okay	HET5_WT_2_t0
HET5	WT	2	t0	55	33	960	1.8	1.7	1.8	NA	NA	NA	Okay	HET5_WT_2_t0
HET5	WT	2	t0	55	34	990	1.8	1.8	1.6	NA	NA	NA	Okay	HET5_WT_2_t0
HET5	WT	2	t0	55	35	1020	1.8	1.8	1.5	NA	NA	NA	Okay	HET5_WT_2_t0
HET5	WT	2	t0	55	36	1050	1.7	1.8	1.6	NA	NA	NA	Okay	HET5_WT_2_t0
HET5	WT	2	t0	55	37	1080	1.7	1.8	1.6	NA	NA	NA	Okay	HET5_WT_2_t0
HET5	WT	2	t0	55	38	1110	1.8	1.8	1.7	NA	NA	NA	Okay	HET5_WT_2_t0
HET5	WT	2	t0	55	39	1140	1.7	1.9	1.6	NA	NA	NA	Okay	HET5_WT_2_t0
HET5	WT	2	t0	55	40	1170	1.8	1.9	1.6	NA	NA	NA	Okay	HET5_WT_2_t0
HET5	WT	2	t0	55	41	1200	1.9	2	1.6	NA	NA	NA	Okay	HET5_WT_2_t0
HET5	WT	2	t0	55	42	1230	2	1.9	1.7	NA	NA	NA	Okay	HET5_WT_2_t0
HET5	WT	2	t0	55	43	1260	2	1.9	1.8	NA	NA	NA	Okay	HET5_WT_2_t0
HET5	WT	2	t0	55	44	1290	2.1	1.9	1.7	NA	NA	NA	Okay	HET5_WT_2_t0
HET5	WT	2	t0	55	45	1320	2.1	2	1.8	NA	NA	NA	Okay	HET5_WT_2_t0
HET5	WT	2	t0	55	46	1350	2.3	2	1.7	NA	NA	NA	Okay	HET5_WT_2_t0
HET5	WT	2	t0	55	47	1380	2.2	1.9	1.7	NA	NA	NA	Okay	HET5_WT_2_t0
HET5	WT	2	t0	55	48	1410	2.2	2	1.8	NA	NA	NA	Okay	HET5_WT_2_t0
HET5	WT	2	t0	55	49	1440	2.2	2	1.8	NA	NA	NA	Okay	HET5_WT_2_t0
HET5	WT	2	t0	55	50	1470	2.3	2	1.9	NA	NA	NA	Okay	HET5_WT_2_t0
HET5	WT	2	t0	57	1	0	2	3.2	2.3	2.5	2.3	2.6	Okay	HET5_WT_2_t0
HET5	WT	2	t0	57	2	30	1.9	2.5	2.2	2.3	2	2.6	Okay	HET5_WT_2_t0
HET5	WT	2	t0	57	3	60	1.8	2.6	2.2	2.5	2.1	2.6	Okay	HET5_WT_2_t0
HET5	WT	2	t0	57	4	90	2.1	2.5	2.2	2.8	2.2	2.9	Okay	HET5_WT_2_t0
HET5	WT	2	t0	57	5	120	1.8	2.3	2.2	2.5	2.4	2.5	Okay	HET5_WT_2_t0
HET5	WT	2	t0	57	6	150	2.1	2.2	2.2	2.6	2.1	2.9	Okay	HET5_WT_2_t0
HET5	WT	2	t0	57	7	180	2.1	2.1	2.2	2.6	2.1	2.7	Okay	HET5_WT_2_t0
HET5	WT	2	t0	57	8	210	2.5	2	2.4	NA	NA	NA	Okay	HET5_WT_2_t0
HET5	WT	2	t0	57	9	240	2.3	1.8	2.2	2.4	1.7	2.7	Okay	HET5_WT_2_t0
HET5	WT	2	t0	57	10	270	2.2	1.9	2.3	2.5	1.5	2.8	Okay	HET5_WT_2_t0
HET5	WT	2	t0	57	11	300	2.1	1.8	2.3	2.7	1.5	2.9	Okay	HET5_WT_2_t0
HET5	WT	2	t0	57	12	330	2.1	2	2.1	2.6	2.1	2.7	Okay	HET5_WT_2_t0
HET5	WT	2	t0	57	13	360	2.3	1.8	2.3	2.6	1.9	3	Okay	HET5_WT_2_t0
HET5	WT	2	t0	57	14	390	2.7	2.3	2.2	2.5	1.5	2.9	Okay	HET5_WT_2_t0
HET5	WT	2	t0	57	15	420	2.6	2.4	2.4	2.6	1.4	2.8	Okay	HET5_WT_2_t0
HET5	WT	2	t0	57	16	450	2.7	2.3	2.4	2.5	1.4	3	Okay	HET5_WT_2_t0
HET5	WT	2	t0	57	17	480	2.6	2.5	2.3	2.3	1.7	2.9	Okay	HET5_WT_2_t0
HET5	WT	2	t0	57	18	510	2.6	2.4	2.4	2.5	2.1	2.9	Okay	HET5_WT_2_t0
HET5	WT	2	t0	57	19	540	2.4	2.4	2.3	2.5	1.8	2.8	Okay	HET5_WT_2_t0
HET5	WT	2	t0	57	20	570	2.2	2.7	2.3	2.5	1.8	2.6	Okay	HET5_WT_2_t0
HET5	WT	2	t0	57	21	600	2.2	2.6	2.3	2.8	1.8	2.8	Okay	HET5_WT_2_t0
HET5	WT	2	t0	57	22	630	2.4	2.8	2.3	2.8	1.8	2.6	Okay	HET5_WT_2_t0
HET5	WT	2	t0	57	23	660	2.3	2.6	2.3	2.5	1.6	2.6	Okay	HET5_WT_2_t0
HET5	WT	2	t0	57	24	690	2.4	2.5	2.4	2.6	1.5	2.7	Okay	HET5_WT_2_t0
HET5	WT	2	t0	57	25	720	2.5	2.4	2.2	2.6	1.4	2.7	Okay	HET5_WT_2_t0
HET5	WT	2	t0	57	26	750	2.6	2.2	2.3	2.6	1.2	2.7	Okay	HET5_WT_2_t0
HET5	WT	2	t0	57	27	780	2.5	2.2	2.3	2.4	1.6	2.6	Okay	HET5_WT_2_t0
HET5	WT	2	t0	57	28	810	2.6	2.1	2.3	2.5	1.6	2.8	Okay	HET5_WT_2_t0
HET5	WT	2	t0	57	29	840	2.6	1.9	2.2	2.6	1.8	2.9	Okay	HET5_WT_2_t0
HET5	WT	2	t0	57	30	870	2.6	2.1	2.4	2.4	1.7	2.9	Okay	HET5_WT_2_t0
HET5	WT	2	t0	57	31	900	2.5	1.9	2.3	2	1.8	2.8	Okay	HET5_WT_2_t0
HET5	WT	2	t0	57	32	930	2.3	1.4	2.4	2.3	1.5	2.9	Okay	HET5_WT_2_t0
HET5	WT	2	t0	57	33	960	1.9	1.7	2.4	2.4	1.3	2.9	Okay	HET5_WT_2_t0
HET5	WT	2	t0	57	34	990	2.2	1.5	2.3	2.5	1.4	2.8	Okay	HET5_WT_2_t0
HET5	WT	2	t0	57	35	1020	2.2	1.8	2.3	2.5	1.4	2.9	Okay	HET5_WT_2_t0
HET5	WT	2	t0	57	36	1050	1.7	1.7	2.4	2.6	1.3	2.7	Okay	HET5_WT_2_t0
HET5	WT	2	t0	57	37	1080	2	1.6	2.4	2.3	1.5	2.7	Okay	HET5_WT_2_t0
HET5	WT	2	t0	57	38	1110	NA	NA	NA	NA	NA	NA	Okay	HET5_WT_2_t0
HET5	WT	2	t0	57	39	1140	2.1	1	2.7	2.3	1.3	2.7	Okay	HET5_WT_2_t0
HET5	WT	2	t0	57	40	1170	2	1.3	2.6	2.7	1.4	2.8	Okay	HET5_WT_2_t0
HET5	WT	2	t0	57	41	1200	1.8	1.2	2.5	2.6	1.3	2.7	Okay	HET5_WT_2_t0
HET5	WT	2	t0	57	42	1230	2.5	1.2	2.6	1.7	1.3	2.7	Okay	HET5_WT_2_t0
HET5	WT	2	t0	57	43	1260	2.6	1.6	2.6	2	1.2	2.7	Okay	HET5_WT_2_t0
HET5	WT	2	t0	57	44	1290	2.2	1.5	2.6	1.8	1.3	2.9	Okay	HET5_WT_2_t0
HET5	WT	2	t0	57	45	1320	2.5	1.4	2.6	1.9	1.4	2.7	Okay	HET5_WT_2_t0
HET5	WT	2	t0	57	46	1350	2.1	1.2	2.8	2.7	1.3	2.8	Okay	HET5_WT_2_t0
HET5	WT	2	t0	57	47	1380	NA	NA	NA	NA	NA	NA	Okay	HET5_WT_2_t0
HET5	WT	2	t0	57	48	1410	2.5	1.5	2.7	1.8	1.3	2.9	Okay	HET5_WT_2_t0
HET5	WT	2	t0	57	49	1440	NA	NA	NA	NA	NA	NA	Okay	HET5_WT_2_t0
HET5	WT	2	t0	57	50	1470	1.3	1.2	2.8	2.2	1	2.9	Okay	HET5_WT_2_t0
HET5	WT	2	t0	58	1	0	0.9	1.5	1	NA	NA	NA	Okay	HET5_WT_2_t0
HET5	WT	2	t0	58	2	30	1	1.5	0.8	NA	NA	NA	Okay	HET5_WT_2_t0
HET5	WT	2	t0	58	3	60	1	1.5	0.8	NA	NA	NA	Okay	HET5_WT_2_t0
HET5	WT	2	t0	58	4	90	1.2	1.2	0.7	NA	NA	NA	Okay	HET5_WT_2_t0
HET5	WT	2	t0	58	5	120	1.2	1.3	0.8	NA	NA	NA	Okay	HET5_WT_2_t0
HET5	WT	2	t0	58	6	150	1.1	1.3	0.9	NA	NA	NA	Okay	HET5_WT_2_t0
HET5	WT	2	t0	58	7	180	1.3	1.4	0.9	NA	NA	NA	Okay	HET5_WT_2_t0
HET5	WT	2	t0	58	8	210	1.3	1.6	1.1	NA	NA	NA	Okay	HET5_WT_2_t0
HET5	WT	2	t0	58	9	240	1.3	1.5	1	NA	NA	NA	Okay	HET5_WT_2_t0
HET5	WT	2	t0	58	10	270	1.2	1.6	0.9	NA	NA	NA	Okay	HET5_WT_2_t0
HET5	WT	2	t0	58	11	300	1.4	1.4	0.9	NA	NA	NA	Okay	HET5_WT_2_t0
HET5	WT	2	t0	58	12	330	1.2	1.5	1	NA	NA	NA	Okay	HET5_WT_2_t0
HET5	WT	2	t0	58	13	360	1.3	1.4	1.1	NA	NA	NA	Okay	HET5_WT_2_t0
HET5	WT	2	t0	58	14	390	1.3	1.2	1.1	NA	NA	NA	Okay	HET5_WT_2_t0
HET5	WT	2	t0	58	15	420	1.3	1.6	1.3	NA	NA	NA	Okay	HET5_WT_2_t0
HET5	WT	2	t0	58	16	450	1.4	1.5	1.4	NA	NA	NA	Okay	HET5_WT_2_t0
HET5	WT	2	t0	58	17	480	1.6	1.5	1.4	NA	NA	NA	Okay	HET5_WT_2_t0
HET5	WT	2	t0	58	18	510	1.6	1.5	1.4	NA	NA	NA	Okay	HET5_WT_2_t0
HET5	WT	2	t0	58	19	540	1.5	1.4	1.3	NA	NA	NA	Okay	HET5_WT_2_t0
HET5	WT	2	t0	58	20	570	1.4	1.3	1.2	NA	NA	NA	Okay	HET5_WT_2_t0
HET5	WT	2	t0	58	21	600	1.5	1.6	1.4	NA	NA	NA	Okay	HET5_WT_2_t0
HET5	WT	2	t0	58	22	630	1.3	1.5	1.2	1.5	1.3	1.4	Okay	HET5_WT_2_t0
HET5	WT	2	t0	58	23	660	1.5	2	1.1	1.1	1.6	1.2	Okay	HET5_WT_2_t0
HET5	WT	2	t0	58	24	690	1.4	1.7	1.4	NA	NA	NA	Okay	HET5_WT_2_t0
HET5	WT	2	t0	58	25	720	1.4	1.5	1.3	NA	NA	NA	Okay	HET5_WT_2_t0
HET5	WT	2	t0	58	26	750	1.4	1.6	1.3	NA	NA	NA	Okay	HET5_WT_2_t0
HET5	WT	2	t0	58	27	780	1.3	1.4	1.3	NA	NA	NA	Okay	HET5_WT_2_t0
HET5	WT	2	t0	58	28	810	1.6	1.5	1.2	NA	NA	NA	Okay	HET5_WT_2_t0
HET5	WT	2	t0	58	29	840	1.5	1.4	1.2	NA	NA	NA	Okay	HET5_WT_2_t0
HET5	WT	2	t0	58	30	870	1.5	1.4	1.2	NA	NA	NA	Okay	HET5_WT_2_t0
HET5	WT	2	t0	58	31	900	1.5	1.6	1.1	NA	NA	NA	Okay	HET5_WT_2_t0
HET5	WT	2	t0	58	32	930	1.3	1.6	1.1	NA	NA	NA	Okay	HET5_WT_2_t0
HET5	WT	2	t0	58	33	960	1.5	1.6	1	NA	NA	NA	Okay	HET5_WT_2_t0
HET5	WT	2	t0	58	34	990	1.3	1.5	0.9	1.7	1.6	1.1	Okay	HET5_WT_2_t0
HET5	WT	2	t0	58	35	1020	1.5	1.5	1	NA	NA	NA	Okay	HET5_WT_2_t0
HET5	WT	2	t0	58	36	1050	1.5	1.9	0.9	NA	NA	NA	Okay	HET5_WT_2_t0
HET5	WT	2	t0	58	37	1080	1.4	1.9	1	NA	NA	NA	Okay	HET5_WT_2_t0
HET5	WT	2	t0	58	38	1110	1.7	1.8	1	NA	NA	NA	Okay	HET5_WT_2_t0
HET5	WT	2	t0	58	39	1140	1.5	1.9	1	NA	NA	NA	Okay	HET5_WT_2_t0
HET5	WT	2	t0	58	40	1170	1.8	1.8	1.3	NA	NA	NA	Okay	HET5_WT_2_t0
HET5	WT	2	t0	58	41	1200	1.8	1.9	0.9	NA	NA	NA	Okay	HET5_WT_2_t0
HET5	WT	2	t0	58	42	1230	1.7	1.9	0.9	NA	NA	NA	Okay	HET5_WT_2_t0
HET5	WT	2	t0	58	43	1260	1.8	1.9	0.7	NA	NA	NA	Okay	HET5_WT_2_t0
HET5	WT	2	t0	58	44	1290	1.5	1.7	0.8	NA	NA	NA	Okay	HET5_WT_2_t0
HET5	WT	2	t0	58	45	1320	1.7	1.5	0.8	NA	NA	NA	Okay	HET5_WT_2_t0
HET5	WT	2	t0	58	46	1350	1.9	1.5	0.9	NA	NA	NA	Okay	HET5_WT_2_t0
HET5	WT	2	t0	58	47	1380	1.6	1.5	0.8	NA	NA	NA	Okay	HET5_WT_2_t0
HET5	WT	2	t0	58	48	1410	1.6	1.7	0.8	NA	NA	NA	Okay	HET5_WT_2_t0
HET5	WT	2	t0	58	49	1440	1.3	1.4	1	NA	NA	NA	Okay	HET5_WT_2_t0
HET5	WT	2	t0	58	50	1470	1.7	1.5	0.8	NA	NA	NA	Okay	HET5_WT_2_t0
HET5	WT	2	t0	60	1	0	1.9	1.8	3.5	NA	NA	NA	Okay	HET5_WT_2_t0
HET5	WT	2	t0	60	2	30	1.9	1.8	3.6	NA	NA	NA	Okay	HET5_WT_2_t0
HET5	WT	2	t0	60	3	60	1.8	1.9	3.7	NA	NA	NA	Okay	HET5_WT_2_t0
HET5	WT	2	t0	60	4	90	1.9	1.8	3.6	NA	NA	NA	Okay	HET5_WT_2_t0
HET5	WT	2	t0	60	5	120	1.9	1.9	3.7	NA	NA	NA	Okay	HET5_WT_2_t0
HET5	WT	2	t0	60	6	150	2	1.9	3.7	NA	NA	NA	Okay	HET5_WT_2_t0
HET5	WT	2	t0	60	7	180	2.2	1.7	3.4	NA	NA	NA	Okay	HET5_WT_2_t0
HET5	WT	2	t0	60	8	210	2	1.8	3.4	NA	NA	NA	Okay	HET5_WT_2_t0
HET5	WT	2	t0	60	9	240	1.8	1.5	3.4	NA	NA	NA	Okay	HET5_WT_2_t0
HET5	WT	2	t0	60	10	270	1.6	1.4	3.6	NA	NA	NA	Okay	HET5_WT_2_t0
HET5	WT	2	t0	60	11	300	1.5	1.3	3.5	NA	NA	NA	Okay	HET5_WT_2_t0
HET5	WT	2	t0	60	12	330	1.7	1.5	3.5	NA	NA	NA	Okay	HET5_WT_2_t0
HET5	WT	2	t0	60	13	360	1.8	1.6	3.5	NA	NA	NA	Okay	HET5_WT_2_t0
HET5	WT	2	t0	60	14	390	1.9	1.6	3.3	NA	NA	NA	Okay	HET5_WT_2_t0
HET5	WT	2	t0	60	15	420	1.9	1.6	3.4	NA	NA	NA	Okay	HET5_WT_2_t0
HET5	WT	2	t0	60	16	450	1.9	1.8	3.4	NA	NA	NA	Okay	HET5_WT_2_t0
HET5	WT	2	t0	60	17	480	2	1.7	3.5	NA	NA	NA	Okay	HET5_WT_2_t0
HET5	WT	2	t0	60	18	510	2.2	1.8	3.4	NA	NA	NA	Okay	HET5_WT_2_t0
HET5	WT	2	t0	60	19	540	2.1	1.8	3.4	NA	NA	NA	Okay	HET5_WT_2_t0
HET5	WT	2	t0	60	20	570	2.2	1.6	3.6	NA	NA	NA	Okay	HET5_WT_2_t0
HET5	WT	2	t0	60	21	600	2.3	1.7	3.6	NA	NA	NA	Okay	HET5_WT_2_t0
HET5	WT	2	t0	60	22	630	2	1.5	3.5	NA	NA	NA	Okay	HET5_WT_2_t0
HET5	WT	2	t0	60	23	660	1.9	1.7	3.4	NA	NA	NA	Okay	HET5_WT_2_t0
HET5	WT	2	t0	60	24	690	2	1.5	3.6	NA	NA	NA	Okay	HET5_WT_2_t0
HET5	WT	2	t0	60	25	720	2.1	1.6	3.5	NA	NA	NA	Okay	HET5_WT_2_t0
HET5	WT	2	t0	60	26	750	2	1.4	3.6	NA	NA	NA	Okay	HET5_WT_2_t0
HET5	WT	2	t0	60	27	780	2.1	1.7	3.6	NA	NA	NA	Okay	HET5_WT_2_t0
HET5	WT	2	t0	60	28	810	2	1.4	3.5	NA	NA	NA	Okay	HET5_WT_2_t0
HET5	WT	2	t0	60	29	840	2.1	1.4	3.6	NA	NA	NA	Okay	HET5_WT_2_t0
HET5	WT	2	t0	60	30	870	1.9	1.5	3.7	NA	NA	NA	Okay	HET5_WT_2_t0
HET5	WT	2	t0	60	31	900	2	1.4	3.7	NA	NA	NA	Okay	HET5_WT_2_t0
HET5	WT	2	t0	60	32	930	2.2	1.4	3.6	NA	NA	NA	Okay	HET5_WT_2_t0
HET5	WT	2	t0	60	33	960	2.2	1.6	3.5	NA	NA	NA	Okay	HET5_WT_2_t0
HET5	WT	2	t0	60	34	990	2.1	1.4	3.4	NA	NA	NA	Okay	HET5_WT_2_t0
HET5	WT	2	t0	60	35	1020	1.9	1.5	3.5	NA	NA	NA	Okay	HET5_WT_2_t0
HET5	WT	2	t0	60	36	1050	2.1	1.4	3.6	NA	NA	NA	Okay	HET5_WT_2_t0
HET5	WT	2	t0	60	37	1080	2.1	1.5	3.7	NA	NA	NA	Okay	HET5_WT_2_t0
HET5	WT	2	t0	60	38	1110	1.9	1.4	3.6	NA	NA	NA	Okay	HET5_WT_2_t0
HET5	WT	2	t0	60	39	1140	2	1.4	3.6	NA	NA	NA	Okay	HET5_WT_2_t0
HET5	WT	2	t0	60	40	1170	1.9	1.2	3.7	NA	NA	NA	Okay	HET5_WT_2_t0
HET5	WT	2	t0	60	41	1200	2	1.4	3.7	NA	NA	NA	Okay	HET5_WT_2_t0
HET5	WT	2	t0	60	42	1230	2	1.4	3.7	NA	NA	NA	Okay	HET5_WT_2_t0
HET5	WT	2	t0	60	43	1260	2	1.4	3.6	NA	NA	NA	Okay	HET5_WT_2_t0
HET5	WT	2	t0	60	44	1290	2.1	1.4	3.6	NA	NA	NA	Okay	HET5_WT_2_t0
HET5	WT	2	t0	60	45	1320	2.1	1.4	3.6	NA	NA	NA	Okay	HET5_WT_2_t0
HET5	WT	2	t0	60	46	1350	1.9	1.3	3.6	NA	NA	NA	Okay	HET5_WT_2_t0
HET5	WT	2	t0	60	47	1380	2	1.4	3.6	NA	NA	NA	Okay	HET5_WT_2_t0
HET5	WT	2	t0	60	48	1410	2	1.4	3.7	NA	NA	NA	Okay	HET5_WT_2_t0
HET5	WT	2	t0	60	49	1440	1.9	1.4	3.7	NA	NA	NA	Okay	HET5_WT_2_t0
HET5	WT	2	t0	60	50	1470	2	1.5	3.6	NA	NA	NA	Okay	HET5_WT_2_t0
HET5	WT	2	t0	62	1	0	2.8	2	3.9	NA	NA	NA	Okay	HET5_WT_2_t0
HET5	WT	2	t0	62	2	30	2.7	1.9	3.7	NA	NA	NA	Okay	HET5_WT_2_t0
HET5	WT	2	t0	62	3	60	3	1.9	3.6	NA	NA	NA	Okay	HET5_WT_2_t0
HET5	WT	2	t0	62	4	90	2.9	1.9	3.8	NA	NA	NA	Okay	HET5_WT_2_t0
HET5	WT	2	t0	62	5	120	2.7	1.8	3.6	NA	NA	NA	Okay	HET5_WT_2_t0
HET5	WT	2	t0	62	6	150	2.9	1.9	3.5	NA	NA	NA	Okay	HET5_WT_2_t0
HET5	WT	2	t0	62	7	180	3.2	2.4	3.7	NA	NA	NA	Okay	HET5_WT_2_t0
HET5	WT	2	t0	62	8	210	3.6	2.2	3.6	NA	NA	NA	Okay	HET5_WT_2_t0
HET5	WT	2	t0	62	9	240	3.3	1.8	3.5	NA	NA	NA	Okay	HET5_WT_2_t0
HET5	WT	2	t0	62	10	270	3.1	1.6	3.5	NA	NA	NA	Okay	HET5_WT_2_t0
HET5	WT	2	t0	62	11	300	2.8	1.5	3.5	NA	NA	NA	Okay	HET5_WT_2_t0
HET5	WT	2	t0	62	12	330	2.5	1.7	3.4	NA	NA	NA	Okay	HET5_WT_2_t0
HET5	WT	2	t0	62	13	360	2.8	1.5	3.3	2.5	1.6	3.5	Okay	HET5_WT_2_t0
HET5	WT	2	t0	62	14	390	3.1	1.8	3.4	2.8	1.7	3.5	Okay	HET5_WT_2_t0
HET5	WT	2	t0	62	15	420	2.6	1.8	3.3	2.8	1.9	3.6	Okay	HET5_WT_2_t0
HET5	WT	2	t0	62	16	450	2	2.2	2.9	NA	NA	NA	Okay	HET5_WT_2_t0
HET5	WT	2	t0	62	17	480	1.7	2.1	3.2	1.9	1.9	3.2	Okay	HET5_WT_2_t0
HET5	WT	2	t0	62	18	510	1.7	1.8	3.4	NA	NA	NA	Okay	HET5_WT_2_t0
HET5	WT	2	t0	62	19	540	1.8	1.8	3.5	1.5	2.1	3.6	Okay	HET5_WT_2_t0
HET5	WT	2	t0	62	20	570	1.4	2	3.3	1.7	1.8	3.5	Okay	HET5_WT_2_t0
HET5	WT	2	t0	62	21	600	1.5	1.8	3.3	1.9	1.7	3.5	Okay	HET5_WT_2_t0
HET5	WT	2	t0	62	22	630	1.6	1.9	3.2	2	1.8	3.5	Okay	HET5_WT_2_t0
HET5	WT	2	t0	62	23	660	1.9	2.1	3.1	1.9	1.8	3.4	Okay	HET5_WT_2_t0
HET5	WT	2	t0	62	24	690	1.8	1.9	3.2	NA	NA	NA	Okay	HET5_WT_2_t0
HET5	WT	2	t0	62	25	720	1.7	2	3	1.9	1.7	3.3	Okay	HET5_WT_2_t0
HET5	WT	2	t0	62	26	750	1.5	2.1	3.2	1.7	1.9	3.2	Okay	HET5_WT_2_t0
HET5	WT	2	t0	62	27	780	1.3	2.3	3.3	1.6	2	3.4	Okay	HET5_WT_2_t0
HET5	WT	2	t0	62	28	810	1.3	2.1	3.4	1.6	1.9	3.5	Okay	HET5_WT_2_t0
HET5	WT	2	t0	62	29	840	1.4	2	3.4	1.6	1.7	3.4	Okay	HET5_WT_2_t0
HET5	WT	2	t0	62	30	870	2.3	2	3.3	2.1	1.6	3.6	Okay	HET5_WT_2_t0
HET5	WT	2	t0	62	31	900	2.3	1.9	3.4	NA	NA	NA	Okay	HET5_WT_2_t0
HET5	WT	2	t0	62	32	930	2.1	1.9	3.2	2.1	1.6	3.4	Okay	HET5_WT_2_t0
HET5	WT	2	t0	62	33	960	2.1	1.8	3.3	NA	NA	NA	Okay	HET5_WT_2_t0
HET5	WT	2	t0	62	34	990	2.1	2.1	3.1	2.1	1.7	3.3	Okay	HET5_WT_2_t0
HET5	WT	2	t0	62	35	1020	2.4	1.6	3.2	2.2	1.4	3.5	Okay	HET5_WT_2_t0
HET5	WT	2	t0	62	36	1050	2.2	1.8	3.2	NA	NA	NA	Okay	HET5_WT_2_t0
HET5	WT	2	t0	62	37	1080	2.1	2	3	2.1	1.8	3.2	Okay	HET5_WT_2_t0
HET5	WT	2	t0	62	38	1110	2	2.1	3	2.1	1.6	3.3	Okay	HET5_WT_2_t0
HET5	WT	2	t0	62	39	1140	2.2	2	3	2.1	1.6	3.3	Okay	HET5_WT_2_t0
HET5	WT	2	t0	62	40	1170	1.9	2	3	2	1.5	3.3	Okay	HET5_WT_2_t0
HET5	WT	2	t0	62	41	1200	1.8	2	3.1	1.9	1.6	3.3	Okay	HET5_WT_2_t0
HET5	WT	2	t0	62	42	1230	1.5	1.9	3.2	2	1.7	3.4	Okay	HET5_WT_2_t0
HET5	WT	2	t0	62	43	1260	1.6	1.9	3.1	2	1.6	3.4	Okay	HET5_WT_2_t0
HET5	WT	2	t0	62	44	1290	1.7	1.8	3.3	2.2	1.5	3.5	Okay	HET5_WT_2_t0
HET5	WT	2	t0	62	45	1320	1.6	1.8	3.3	2.3	1.6	3.6	Okay	HET5_WT_2_t0
HET5	WT	2	t0	62	46	1350	1.7	1.7	3.3	2.1	1.6	3.7	Okay	HET5_WT_2_t0
HET5	WT	2	t0	62	47	1380	1.8	1.7	3.2	2.5	1.5	3.9	Okay	HET5_WT_2_t0
HET5	WT	2	t0	62	48	1410	1.6	1.7	3.3	2.4	1.5	3.8	Okay	HET5_WT_2_t0
HET5	WT	2	t0	62	49	1440	1.7	1.8	3.3	2.1	1.5	3.5	Okay	HET5_WT_2_t0
[truncated: 342,458 more rows]
